# Supplementary material for: Human T-bet governs the generation of a distinct subset of CD11chighCD21low B cells
Source: Sci Immunol. Author manuscript; Available in PMC 2023 Jan 22. (PMC9413977; doi:10.1126/sciimmunol.abq3277)
Supplement: data file S3 — List of Cite-seq and ATAC-seq samples. [file NIHMS1828447-supplement-data_file_S3.xlsx]

## Sheet: CITE-seq, ATAC-seq Samples
sample_name	library_ID	title	library_strategy	library_source	library_selection	library_layout	platform	instrument_model	design_description	filetype	Sample info summary	Donor category	Stimulation
CSP_L001	CSP_L001	CSP_L001	CITE-seq	TRANSCRIPTOMIC SINGLE CELL (CITE-seq)	PCR	paired	ILLUMINA	Illumina NovaSeq 6000	FACS sorted CD21 low B cells from a mixture of donors labelled with sample-specific tags used to prepare for CSP, transcriptomic, and VDJ libraries	fastq	Mixed CD21low B cells from age matched controls and the T-bet-deficient patient	age-matched controls and the T-bet patient patient	Not applicable
CSP_L002	CSP_L002	CSP_L002	CITE-seq	TRANSCRIPTOMIC SINGLE CELL (CITE-seq)	PCR	paired	ILLUMINA	Illumina NovaSeq 6000	FACS sorted CD21 low B cells from a mixture of donors labelled with sample-specific tags used to prepare for CSP, transcriptomic, and VDJ libraries	fastq	Mixed CD21low B cells from age matched controls and the T-bet-deficient patient	age-matched controls and the T-bet patient patient	Not applicable
GeneExp_L001	GeneExp_L001	GeneExp_L001	CITE-seq	TRANSCRIPTOMIC SINGLE CELL (CITE-seq)	PCR	paired	ILLUMINA	Illumina NovaSeq 6000	FACS sorted CD21 low B cells from a mixture of donors labelled with sample-specific tags used to prepare for CSP, transcriptomic, and VDJ libraries	fastq	Mixed CD21low B cells from age matched controls and the T-bet-deficient patient	age-matched controls and the T-bet patient patient	Not applicable
GeneExp_L002	GeneExp_L002	GeneExp_L002	CITE-seq	TRANSCRIPTOMIC SINGLE CELL (CITE-seq)	PCR	paired	ILLUMINA	Illumina NovaSeq 6000	FACS sorted CD21 low B cells from a mixture of donors labelled with sample-specific tags used to prepare for CSP, transcriptomic, and VDJ libraries	fastq	Mixed CD21low B cells from age matched controls and the T-bet-deficient patient	age-matched controls and the T-bet patient patient	Not applicable
VDJ_L001	VDJ_L001	VDJ_L001	CITE-seq	TRANSCRIPTOMIC SINGLE CELL (CITE-seq)	PCR	paired	ILLUMINA	Illumina NovaSeq 6000	FACS sorted CD21 low B cells from a mixture of donors labelled with sample-specific tags used to prepare for CSP, transcriptomic, and VDJ libraries	fastq	Mixed CD21low B cells from age matched controls and the T-bet-deficient patient	age-matched controls and the T-bet patient patient	Not applicable
VDJ_L002	VDJ_L002	VDJ_L002	CITE-seq	TRANSCRIPTOMIC SINGLE CELL (CITE-seq)	PCR	paired	ILLUMINA	Illumina NovaSeq 6000	FACS sorted CD21 low B cells from a mixture of donors labelled with sample-specific tags used to prepare for CSP, transcriptomic, and VDJ libraries	fastq	Mixed CD21low B cells from age matched controls and the T-bet-deficient patient	age-matched controls and the T-bet patient patient	Not applicable
1_L001	1_L001	1_L001	ATAC-seq	OTHER	PCR	paired	ILLUMINA	Illumina NovaSeq 6000	ATAC_seq of cultured B cells from healthy donors or T_bet deficiency	fastq	CTL_304_unstim	healthy donors	non-stimulated
1_L002	1_L002	1_L002	ATAC-seq	OTHER	PCR	paired	ILLUMINA	Illumina NovaSeq 6000	ATAC_seq of cultured B cells from healthy donors or T_bet deficiency	fastq	CTL_304_unstim	healthy donors	non-stimulated
2_L001	2_L001	2_L001	ATAC-seq	OTHER	PCR	paired	ILLUMINA	Illumina NovaSeq 6000	ATAC_seq of cultured B cells from healthy donors or T_bet deficiency	fastq	CTL_228_unstim	healthy donors	non-stimulated
2_L002	2_L002	2_L002	ATAC-seq	OTHER	PCR	paired	ILLUMINA	Illumina NovaSeq 6000	ATAC_seq of cultured B cells from healthy donors or T_bet deficiency	fastq	CTL_228_unstim	healthy donors	non-stimulated
3_L001	3_L001	3_L001	ATAC-seq	OTHER	PCR	paired	ILLUMINA	Illumina NovaSeq 6000	ATAC_seq of cultured B cells from healthy donors or T_bet deficiency	fastq	CTL_296_unstim	healthy donors	non-stimulated
3_L002	3_L002	3_L002	ATAC-seq	OTHER	PCR	paired	ILLUMINA	Illumina NovaSeq 6000	ATAC_seq of cultured B cells from healthy donors or T_bet deficiency	fastq	CTL_296_unstim	healthy donors	non-stimulated
4_L001	4_L001	4_L001	ATAC-seq	OTHER	PCR	paired	ILLUMINA	Illumina NovaSeq 6000	ATAC_seq of cultured B cells from healthy donors or T_bet deficiency	fastq	CTL_434_unstim	healthy donors	non-stimulated
4_L002	4_L002	4_L002	ATAC-seq	OTHER	PCR	paired	ILLUMINA	Illumina NovaSeq 6000	ATAC_seq of cultured B cells from healthy donors or T_bet deficiency	fastq	CTL_434_unstim	healthy donors	non-stimulated
5_L001	5_L001	5_L001	ATAC-seq	OTHER	PCR	paired	ILLUMINA	Illumina NovaSeq 6000	ATAC_seq of cultured B cells from healthy donors or T_bet deficiency	fastq	CTL_297_unstim	healthy donors	non-stimulated
5_L002	5_L002	5_L002	ATAC-seq	OTHER	PCR	paired	ILLUMINA	Illumina NovaSeq 6000	ATAC_seq of cultured B cells from healthy donors or T_bet deficiency	fastq	CTL_297_unstim	healthy donors	non-stimulated
10_L001	10_L001	10_L001	ATAC-seq	OTHER	PCR	paired	ILLUMINA	Illumina NovaSeq 6000	ATAC_seq of cultured B cells from healthy donors or T_bet deficiency	fastq	WTWT_unstim	T-bet patient's healthy brother (WT/WT genotype)	non-stimulated
10_L002	10_L002	10_L002	ATAC-seq	OTHER	PCR	paired	ILLUMINA	Illumina NovaSeq 6000	ATAC_seq of cultured B cells from healthy donors or T_bet deficiency	fastq	WTWT_unstim	T-bet patient's healthy brother (WT/WT genotype)	non-stimulated
11_L001	11_L001	11_L001	ATAC-seq	OTHER	PCR	paired	ILLUMINA	Illumina NovaSeq 6000	ATAC_seq of cultured B cells from healthy donors or T_bet deficiency	fastq	MM_unstim	T-bet patient (Mut/Mut genotype)	non-stimulated
11_L002	11_L002	11_L002	ATAC-seq	OTHER	PCR	paired	ILLUMINA	Illumina NovaSeq 6000	ATAC_seq of cultured B cells from healthy donors or T_bet deficiency	fastq	MM_unstim	T-bet patient (Mut/Mut genotype)	non-stimulated
12_L001	12_L001	12_L001	ATAC-seq	OTHER	PCR	paired	ILLUMINA	Illumina NovaSeq 6000	ATAC_seq of cultured B cells from healthy donors or T_bet deficiency	fastq	MM_unstim	T-bet patient (Mut/Mut genotype)	non-stimulated
12_L002	12_L002	12_L002	ATAC-seq	OTHER	PCR	paired	ILLUMINA	Illumina NovaSeq 6000	ATAC_seq of cultured B cells from healthy donors or T_bet deficiency	fastq	MM_unstim	T-bet patient (Mut/Mut genotype)	non-stimulated
25_L001	25_L001	25_L001	ATAC-seq	OTHER	PCR	paired	ILLUMINA	Illumina NovaSeq 6000	ATAC_seq of cultured B cells from healthy donors or T_bet deficiency	fastq	CTL_304_aIg_CpG_IFN_g	healthy donors	anti-Ig/Cpg/IFN-gamma
25_L002	25_L002	25_L002	ATAC-seq	OTHER	PCR	paired	ILLUMINA	Illumina NovaSeq 6000	ATAC_seq of cultured B cells from healthy donors or T_bet deficiency	fastq	CTL_304_aIg_CpG_IFN_g	healthy donors	anti-Ig/Cpg/IFN-gamma
26_L001	26_L001	26_L001	ATAC-seq	OTHER	PCR	paired	ILLUMINA	Illumina NovaSeq 6000	ATAC_seq of cultured B cells from healthy donors or T_bet deficiency	fastq	CTL_228_aIg_CpG_IFN_g	healthy donors	anti-Ig/Cpg/IFN-gamma
26_L002	26_L002	26_L002	ATAC-seq	OTHER	PCR	paired	ILLUMINA	Illumina NovaSeq 6000	ATAC_seq of cultured B cells from healthy donors or T_bet deficiency	fastq	CTL_228_aIg_CpG_IFN_g	healthy donors	anti-Ig/Cpg/IFN-gamma
27_L001	27_L001	27_L001	ATAC-seq	OTHER	PCR	paired	ILLUMINA	Illumina NovaSeq 6000	ATAC_seq of cultured B cells from healthy donors or T_bet deficiency	fastq	CTL_296_aIg_CpG_IFN_g	healthy donors	anti-Ig/Cpg/IFN-gamma
27_L002	27_L002	27_L002	ATAC-seq	OTHER	PCR	paired	ILLUMINA	Illumina NovaSeq 6000	ATAC_seq of cultured B cells from healthy donors or T_bet deficiency	fastq	CTL_296_aIg_CpG_IFN_g	healthy donors	anti-Ig/Cpg/IFN-gamma
28_L001	28_L001	28_L001	ATAC-seq	OTHER	PCR	paired	ILLUMINA	Illumina NovaSeq 6000	ATAC_seq of cultured B cells from healthy donors or T_bet deficiency	fastq	CTL_434_aIg_CpG_IFN_g	healthy donors	anti-Ig/Cpg/IFN-gamma
28_L002	28_L002	28_L002	ATAC-seq	OTHER	PCR	paired	ILLUMINA	Illumina NovaSeq 6000	ATAC_seq of cultured B cells from healthy donors or T_bet deficiency	fastq	CTL_434_aIg_CpG_IFN_g	healthy donors	anti-Ig/Cpg/IFN-gamma
29_L001	29_L001	29_L001	ATAC-seq	OTHER	PCR	paired	ILLUMINA	Illumina NovaSeq 6000	ATAC_seq of cultured B cells from healthy donors or T_bet deficiency	fastq	CTL_297_aIg_CpG_IFN_g	healthy donors	anti-Ig/Cpg/IFN-gamma
29_L002	29_L002	29_L002	ATAC-seq	OTHER	PCR	paired	ILLUMINA	Illumina NovaSeq 6000	ATAC_seq of cultured B cells from healthy donors or T_bet deficiency	fastq	CTL_297_aIg_CpG_IFN_g	healthy donors	anti-Ig/Cpg/IFN-gamma
34_L001	34_L001	34_L001	ATAC-seq	OTHER	PCR	paired	ILLUMINA	Illumina NovaSeq 6000	ATAC_seq of cultured B cells from healthy donors or T_bet deficiency	fastq	WTWT_aIg_CpG_IFN_g	T-bet patient's healthy brother (WT/WT genotype)	anti-Ig/Cpg/IFN-gamma
34_L002	34_L002	34_L002	ATAC-seq	OTHER	PCR	paired	ILLUMINA	Illumina NovaSeq 6000	ATAC_seq of cultured B cells from healthy donors or T_bet deficiency	fastq	WTWT_aIg_CpG_IFN_g	T-bet patient's healthy brother (WT/WT genotype)	anti-Ig/Cpg/IFN-gamma
35_L001	35_L001	35_L001	ATAC-seq	OTHER	PCR	paired	ILLUMINA	Illumina NovaSeq 6000	ATAC_seq of cultured B cells from healthy donors or T_bet deficiency	fastq	MM_aIg_CpG_IFN_g	T-bet patient (Mut/Mut genotype)	anti-Ig/Cpg/IFN-gamma
35_L002	35_L002	35_L002	ATAC-seq	OTHER	PCR	paired	ILLUMINA	Illumina NovaSeq 6000	ATAC_seq of cultured B cells from healthy donors or T_bet deficiency	fastq	MM_aIg_CpG_IFN_g	T-bet patient (Mut/Mut genotype)	anti-Ig/Cpg/IFN-gamma
36_L001	36_L001	36_L001	ATAC-seq	OTHER	PCR	paired	ILLUMINA	Illumina NovaSeq 6000	ATAC_seq of cultured B cells from healthy donors or T_bet deficiency	fastq	MM_aIg_CpG_IFN_g	T-bet patient (Mut/Mut genotype)	anti-Ig/Cpg/IFN-gamma
36_L002	36_L002	36_L002	ATAC-seq	OTHER	PCR	paired	ILLUMINA	Illumina NovaSeq 6000	ATAC_seq of cultured B cells from healthy donors or T_bet deficiency	fastq	MM_aIg_CpG_IFN_g	T-bet patient (Mut/Mut genotype)	anti-Ig/Cpg/IFN-gamma
37_L001	37_L001	37_L001	ATAC-seq	OTHER	PCR	paired	ILLUMINA	Illumina NovaSeq 6000	ATAC_seq of cultured B cells from healthy donors or T_bet deficiency	fastq	CTL_304_aIg_CpG_IL_27	healthy donors	anti-Ig/Cpg/IL-27
37_L002	37_L002	37_L002	ATAC-seq	OTHER	PCR	paired	ILLUMINA	Illumina NovaSeq 6000	ATAC_seq of cultured B cells from healthy donors or T_bet deficiency	fastq	CTL_304_aIg_CpG_IL_27	healthy donors	anti-Ig/Cpg/IL-28
38_L001	38_L001	38_L001	ATAC-seq	OTHER	PCR	paired	ILLUMINA	Illumina NovaSeq 6000	ATAC_seq of cultured B cells from healthy donors or T_bet deficiency	fastq	CTL_228_aIg_CpG_IL_27	healthy donors	anti-Ig/Cpg/IL-29
38_L002	38_L002	38_L002	ATAC-seq	OTHER	PCR	paired	ILLUMINA	Illumina NovaSeq 6000	ATAC_seq of cultured B cells from healthy donors or T_bet deficiency	fastq	CTL_228_aIg_CpG_IL_27	healthy donors	anti-Ig/Cpg/IL-30
39_L001	39_L001	39_L001	ATAC-seq	OTHER	PCR	paired	ILLUMINA	Illumina NovaSeq 6000	ATAC_seq of cultured B cells from healthy donors or T_bet deficiency	fastq	CTL_296_aIg_CpG_IL_27	healthy donors	anti-Ig/Cpg/IL-31
39_L002	39_L002	39_L002	ATAC-seq	OTHER	PCR	paired	ILLUMINA	Illumina NovaSeq 6000	ATAC_seq of cultured B cells from healthy donors or T_bet deficiency	fastq	CTL_296_aIg_CpG_IL_27	healthy donors	anti-Ig/Cpg/IL-32
40_L001	40_L001	40_L001	ATAC-seq	OTHER	PCR	paired	ILLUMINA	Illumina NovaSeq 6000	ATAC_seq of cultured B cells from healthy donors or T_bet deficiency	fastq	CTL_434_aIg_CpG_IL_27	healthy donors	anti-Ig/Cpg/IL-33
40_L002	40_L002	40_L002	ATAC-seq	OTHER	PCR	paired	ILLUMINA	Illumina NovaSeq 6000	ATAC_seq of cultured B cells from healthy donors or T_bet deficiency	fastq	CTL_434_aIg_CpG_IL_27	healthy donors	anti-Ig/Cpg/IL-34
41_L001	41_L001	41_L001	ATAC-seq	OTHER	PCR	paired	ILLUMINA	Illumina NovaSeq 6000	ATAC_seq of cultured B cells from healthy donors or T_bet deficiency	fastq	CTL_297_aIg_CpG_IL_27	healthy donors	anti-Ig/Cpg/IL-35
41_L002	41_L002	41_L002	ATAC-seq	OTHER	PCR	paired	ILLUMINA	Illumina NovaSeq 6000	ATAC_seq of cultured B cells from healthy donors or T_bet deficiency	fastq	CTL_297_aIg_CpG_IL_27	healthy donors	anti-Ig/Cpg/IL-36
46_L001	46_L001	46_L001	ATAC-seq	OTHER	PCR	paired	ILLUMINA	Illumina NovaSeq 6000	ATAC_seq of cultured B cells from healthy donors or T_bet deficiency	fastq	WTWT_aIg_CpG_IL_27	T-bet patient's healthy brother (WT/WT genotype)	anti-Ig/Cpg/IL-37
46_L002	46_L002	46_L002	ATAC-seq	OTHER	PCR	paired	ILLUMINA	Illumina NovaSeq 6000	ATAC_seq of cultured B cells from healthy donors or T_bet deficiency	fastq	WTWT_aIg_CpG_IL_27	T-bet patient's healthy brother (WT/WT genotype)	anti-Ig/Cpg/IL-38
47_L001	47_L001	47_L001	ATAC-seq	OTHER	PCR	paired	ILLUMINA	Illumina NovaSeq 6000	ATAC_seq of cultured B cells from healthy donors or T_bet deficiency	fastq	MM_aIg_CpG_IL_27	T-bet patient (Mut/Mut genotype)	anti-Ig/Cpg/IL-39
47_L002	47_L002	47_L002	ATAC-seq	OTHER	PCR	paired	ILLUMINA	Illumina NovaSeq 6000	ATAC_seq of cultured B cells from healthy donors or T_bet deficiency	fastq	MM_aIg_CpG_IL_27	T-bet patient (Mut/Mut genotype)	anti-Ig/Cpg/IL-40
48_L001	48_L001	48_L001	ATAC-seq	OTHER	PCR	paired	ILLUMINA	Illumina NovaSeq 6000	ATAC_seq of cultured B cells from healthy donors or T_bet deficiency	fastq	MM_aIg_CpG_IL_27	T-bet patient (Mut/Mut genotype)	anti-Ig/Cpg/IL-41
48_L002	48_L002	48_L002	ATAC-seq	OTHER	PCR	paired	ILLUMINA	Illumina NovaSeq 6000	ATAC_seq of cultured B cells from healthy donors or T_bet deficiency	fastq	MM_aIg_CpG_IL_27	T-bet patient (Mut/Mut genotype)	anti-Ig/Cpg/IL-42
