# Supplementary material for: Human T-bet governs the generation of a distinct subset of CD11chighCD21low B cells
Source: Sci Immunol. Author manuscript; Available in PMC 2023 Jan 22. (PMC9413977; doi:10.1126/sciimmunol.abq3277)
Supplement: data file S4 — Raw data file (Excel spreadsheet) [file NIHMS1828447-supplement-data_file_S4.xlsx]

## Sheet: Figure 1A
CTL	Age-CTL	M/M
11.975	17.6	18.7
5.78	20.1
8.02	24.2
14	29.7
6.27	12.9
8.95
16
7.19
8.04
6.87
3.28

## Sheet: Figure 1B
	CTL	CTL	CTL	CTL	CTL	CTL	CTL	CTL	CTL	CTL	CTL	CTL	CTL	CTL	CTL	Age-CTL	Age-CTL	Age-CTL	Age-CTL	Age-CTL	Age-CTL	Age-CTL	Age-CTL	Age-CTL	Age-CTL	Age-CTL	Age-CTL	Age-CTL	Age-CTL	Age-CTL	M/M	M/M	M/M	M/M	M/M	M/M	M/M	M/M	M/M	M/M	M/M	M/M	M/M	M/M	M/M
transitional	5.38	7.83			6.3	5.24	9.58	7.44	2.37	8.8	11.5	8.26	8.66			30.2	21	22	34.3	27.1	36.5	2.5	22.6								12.4	4.69
naive	68.8	65.9			72.7	58.2	72.2	79.85	35	49.7	77.5	67.7	62.7			61.5	51.7	64.1	57.5	62.9	50.7	69.4	67.9								73.1	77.93
memory	24.4	25.4			17.2	26.2	16	11.01	59.5	33.3	8.53	21.7	26.6			6.4	22.2	11.6	6	8.4	11	26.1	8.4								13.6	17.4

## Sheet: Figure 1C
	CTL	CTL	CTL	CTL	CTL	CTL	CTL	CTL	CTL	CTL	CTL	Age-CTL	Age-CTL	Age-CTL	Age-CTL	Age-CTL	Age-CTL	Age-CTL	Age-CTL	Age-CTL	Age-CTL	Age-CTL	M/M
IgG+	26.7	22.1	31.4	19.9	13.8	26.9	11.8	18.2	29.6	49.9	4.95	12.7		17.5	5.53	10	21.9		18.2	40.7	27.5		10.2
IgA+	20.6	26.7	21	23.9	4.64	12	7.97	20.3	26.3	24.5	40.4	13.7		17.5	11.5	10.7	13.2		9.47	1.23	16.7		25

## Sheet: Figure 1D 
IgG1	IgG total	IgG2	IgG3	IgG4	IgE
14.1		0.38	0.66	1.35	110
11.7	15.6	0.4	0.38	1.89
15.1	20.8	0.62	0.41
15.7	22.2	0.74	0.6	4.33

## Sheet: Figure 1G - M
Figure 1G
	Controls	Controls	Controls	Controls	Controls	Controls	Controls	Controls	Controls	Controls	Controls	Controls	Controls	Controls	Controls	TBX21 m/m	TBX21 m/m	TBX21 m/m	TBX21 m/m	TBX21 m/m	TBX21 m/m	TBX21 m/m	TBX21 m/m	TBX21 m/m	TBX21 m/m	TBX21 m/m	TBX21 m/m	TBX21 m/m	TBX21 m/m	TBX21 m/m
CD40L	0	0	0	0	0	0	0	0	0	0	0	0	0			0	0	0	0
+ CpG	40	41	125	91	9	27	487	103	3.5	2.8	68.8987	55.2	53			157.418	122.425	136.699	138.154
Figure 1H
	Controls	Controls	Controls	Controls	Controls	Controls	Controls	Controls	Controls	Controls	Controls	Controls	TBX21 m/m	TBX21 m/m	TBX21 m/m	TBX21 m/m	TBX21 m/m	TBX21 m/m	TBX21 m/m	TBX21 m/m	TBX21 m/m	TBX21 m/m	TBX21 m/m	TBX21 m/m
CD40L	0	0	0	0	0	0	0	0	0	0	0		0	0	0	0
+ IL-21	6338.7	2008.14	12613	22975.1	281	478	4031	2171	9201.64	1180	1954		1848.8	1409.82	1889.92	3019.97
Figure 1I
	Controls	Controls	Controls	Controls	Controls	Controls	Controls	Controls	Controls	Controls	Controls	Controls	TBX21 m/m	TBX21 m/m	TBX21 m/m	TBX21 m/m	TBX21 m/m	TBX21 m/m	TBX21 m/m	TBX21 m/m	TBX21 m/m	TBX21 m/m	TBX21 m/m	TBX21 m/m
CD40L	0	0	0	0	0	0	0	0	0	0	0		0	0	0	0
+ IL-21	248.633	109.434	23.0767	43.4227	2	5	85	46	87.493	33.5	44.4		50.425	52.862	57.175	46.263
Figure 1J
	Controls	Controls	Controls	Controls	Controls	Controls	Controls	Controls	Controls	Controls	Controls	Controls	TBX21 m/m	TBX21 m/m	TBX21 m/m	TBX21 m/m	TBX21 m/m	TBX21 m/m	TBX21 m/m	TBX21 m/m	TBX21 m/m	TBX21 m/m	TBX21 m/m	TBX21 m/m
CD40L	0	0	0	0	0	0	0	0	0	0	0		0	0	0	0
+ IL-21	372.604	457.886	97.2793	52.6387	12	303	132	111	93.939	240	150.8		544.557	304.949	511.876	289.465
Figure 1K
	Controls	Controls	Controls	Controls	Controls	Controls	Controls	Controls	Controls	Controls	Controls	Controls	Controls	Controls	Controls	TBX21 m/m	TBX21 m/m	TBX21 m/m	TBX21 m/m	TBX21 m/m	TBX21 m/m	TBX21 m/m	TBX21 m/m	TBX21 m/m	TBX21 m/m	TBX21 m/m	TBX21 m/m	TBX21 m/m	TBX21 m/m	TBX21 m/m
IgM	970	960	2464	1733			2842	3105	335	218	7060	2402	2061			3082.99	2905.46	2294.2
IgG	38.4	245	225	180			212	584	12	40	47	450	305		34.049	74.976	45.299
IgA	441	2414	672	600			2443	1447	418	165	2138	3970	3912	1492.76	2026.61	1049.08
Figure 1L
	Controls	Controls	Controls	Controls	Controls	Controls	Controls	Controls	Controls	Controls	Controls	Controls	Controls	TBX21 m/m	TBX21 m/m	TBX21 m/m	TBX21 m/m	TBX21 m/m	TBX21 m/m	TBX21 m/m	TBX21 m/m	TBX21 m/m	TBX21 m/m	TBX21 m/m	TBX21 m/m	TBX21 m/m
IgM	242	361	1277	325	316	100	387							908.755	654.791	638.621
IgG	56	176	254	208	482	192	289							286.655	187.679	342.382
IgA	375	1851	3456	300	1364	604	2496							6639.43	5578.02	3815.34
Figure 1M - IgM
	Controls	Controls	Controls	Controls	Controls	Controls	Controls	Controls	Controls	Controls	Controls	Controls	Controls	Controls	Controls	TBX21 m/m	TBX21 m/m	TBX21 m/m	TBX21 m/m	TBX21 m/m	TBX21 m/m	TBX21 m/m	TBX21 m/m	TBX21 m/m	TBX21 m/m	TBX21 m/m	TBX21 m/m	TBX21 m/m	TBX21 m/m	TBX21 m/m
CD40L	0	0	2.3	0	0	0	0	0	0	0	4.2	13.2	10.7			4.994	0.393	2.474
+ IL-21	7024.34	7868.35	5950.83	4211.6	1016	1440	25136	7353	1208	285	9202.89	3086	4806			4690.57	4646.71	8854.91
Figure 1M - IgG
	Controls	Controls	Controls	Controls	Controls	Controls	Controls	Controls	Controls	Controls	Controls	Controls	Controls	Controls	TBX21 m/m	TBX21 m/m	TBX21 m/m	TBX21 m/m	TBX21 m/m	TBX21 m/m	TBX21 m/m	TBX21 m/m	TBX21 m/m	TBX21 m/m	TBX21 m/m	TBX21 m/m	TBX21 m/m	TBX21 m/m
CD40L	0.368	0.482333	0.453	0.731333	0	0	0	0	0.611	0.255	1.239	2.7	0.86		0.399	0.405	1.008
+ IL-21	2617.55	4383.98	5391.28	6607.88	2130	1796	14029	6046	941	807	4406.26	7123	7148		9002.1	7516.43	7256.02
Figure 1M - IgA
	Controls	Controls	Controls	Controls	Controls	Controls	Controls	Controls	Controls	Controls	Controls	Controls	Controls	TBX21 m/m	TBX21 m/m	TBX21 m/m	TBX21 m/m	TBX21 m/m	TBX21 m/m	TBX21 m/m	TBX21 m/m	TBX21 m/m	TBX21 m/m	TBX21 m/m	TBX21 m/m	TBX21 m/m
CD40L	0	4.537	0	0	0	0	0	0	0	0	11	2.5	0.6	0	0	0
+ IL-21	11407	17380.9	18234.3	10293.3	7035	2622	31093	2025	1972	1681	37714.6	22353	28279	16021.2	11854.7	18729.8

## Sheet: Figure 1N
Figure 1N
CTL	MM
7.60733	8.683
4.37767	7.679
2.695
6.26433
5.92
Table Analyzed	IgG1 in vitro		Table Analyzed	IgG1 in vitro
Column B	MM		Column B	MM
vs.	vs.		vs.	vs.
Column A	CTL		Column A	CTL
Mann Whitney test			Mann Whitney test
P value	0.0476		P value	0.0952
Exact or approximate P value?	Exact		Exact or approximate P value?	Exact
P value summary	*		P value summary	ns
Significantly different (P < 0.05)?	Yes		Significantly different (P < 0.05)?	No
One- or two-tailed P value?	One-tailed		One- or two-tailed P value?	Two-tailed
Sum of ranks in column A,B	15 , 13		Sum of ranks in column A,B	15 , 13
Mann-Whitney U	0		Mann-Whitney U	0
Difference between medians			Difference between medians
Median of column A	5.920, n=5		Median of column A	5.920, n=5
Median of column B	8.181, n=2		Median of column B	8.181, n=2
Difference: Actual	2.261		Difference: Actual	2.261
Difference: Hodges-Lehmann	2.591		Difference: Hodges-Lehmann	2.591

## Sheet: Figure 1O
Figure 1O
IgG2			IgG3			IgG4
CTL	MM		CTL	MM		CTL	MM
0.372	0.253		0.348	0.467		0.192333	1.55
0.664667	0.236		0.296	0.856		0.154333	1.491
0.631333			0.560333			0.135
0.354667			1.01833			0.222667
1.12733			0.252333			0.434667
0.25			0.486			0.062
0.13			0.154			0.253
Table Analyzed	IgG2 in vitro		Table Analyzed	IgG3 in vitro		Table Analyzed	IgG4 in vitro
Column B	MM		Column B	MM		Column B	MM
vs.	vs.		vs.	vs.		vs.	vs.
Column A	CTL		Column A	CTL		Column A	CTL
Unpaired t test			Unpaired t test			Unpaired t test
P value	0.3314		P value	0.3766		P value	<0.0001
P value summary	ns		P value summary	ns		P value summary	****
Significantly different (P < 0.05)?	No		Significantly different (P < 0.05)?	No		Significantly different (P < 0.05)?	Yes
One- or two-tailed P value?	Two-tailed		One- or two-tailed P value?	Two-tailed		One- or two-tailed P value?	Two-tailed
t, df	t=1.044, df=7		t, df	t=0.9440, df=7		t, df	t=14.85, df=7
How big is the difference?			How big is the difference?			How big is the difference?
Mean of column A	0.5043		Mean of column A	0.445		Mean of column A	0.2077
Mean of column B	0.2445		Mean of column B	0.6615		Mean of column B	1.521
Difference between means (B - A) ± SEM	-0.2598 ± 0.2489		Difference between means (B - A) ± SEM	0.2165 ± 0.2293		Difference between means (B - A) ± SEM	1.313 ± 0.08842
95% confidence interval	-0.8485 to 0.3289		95% confidence interval	-0.3258 to 0.7588		95% confidence interval	1.104 to 1.522
R squared (eta squared)	0.1346		R squared (eta squared)	0.1129		R squared (eta squared)	0.9692
F test to compare variances			F test to compare variances			F test to compare variances
F, DFn, Dfd			F, DFn, Dfd			F, DFn, Dfd
P value			P value			P value
P value summary			P value summary			P value summary
Significantly different (P < 0.05)?			Significantly different (P < 0.05)?			Significantly different (P < 0.05)?
Data analyzed			Data analyzed			Data analyzed
Sample size, column A	7		Sample size, column A	7		Sample size, column A	7
Sample size, column B	2		Sample size, column B	2		Sample size, column B	2

## Sheet: Figure 1P
	Controls	Controls	Controls	Controls	Controls	Controls	Controls	Controls	Controls	Controls	Controls	Controls	Controls	TBX21 m/m	TBX21 m/m	TBX21 m/m	TBX21 m/m	TBX21 m/m	TBX21 m/m	TBX21 m/m	TBX21 m/m	TBX21 m/m	TBX21 m/m	TBX21 m/m	TBX21 m/m	TBX21 m/m
CD40L	0	0			0	0	0	0	0	0	0	0	0	0	0	0
+ IL-4/IL-21	73.394	29.167			13.0207	0	64.058	0	136.922	4.81667	21.903	26.2	5.1	46.418	27.239	20.74

## Sheet: Figure 2B
	CTL	CTL	CTL	CTL	CTL	CTL	CTL	CTL	CTL	CTL	CTL	CTL	CTL	CTL	CTL	CTL	CTL	CTL	CTL	Age-CTL	Age-CTL	Age-CTL	Age-CTL	Age-CTL	Age-CTL	Age-CTL	Age-CTL	Age-CTL	Age-CTL	Age-CTL	Age-CTL	Age-CTL	Age-CTL	Age-CTL	Age-CTL	Age-CTL	Age-CTL	Age-CTL	WT/WT	WT/WT	WT/WT	WT/WT	WT/WT	WT/WT	WT/WT	WT/WT	WT/WT	WT/WT	WT/WT
CD21loCD11c-	4.5151	4.9509	5.394	7.2007	6.5463	14.9711	6.8356	3.9364	7.3394	9.0149	11.235	19.4222	9.9097	8.5152	6.0441	5.0357	6.129	22.8889	13.5633	8.0785	5.4224	5.3776	8.1691																3.2538
CD21loCD11c+	1.9051	3.473	3.6309	3.6524	3.5638	11.2385	3.2302	4.4464	3.6217	2.2095	6.5137	8.0568	5.3144	8.6575	4.8112	2.1855	2.6333	9.5052	3.1444	2.9884	2.3282	1.9963	2.2732																1.5593
Statistical analysis
Table Analyzed	Data 3
Column B	Children
vs.	vs.
Column A	Adults
Mann Whitney test
P value	0.0273
Exact or approximate P value?	Exact
P value summary	*
Significantly different (P < 0.05)?	Yes
One- or two-tailed P value?	Two-tailed
Sum of ranks in column A,B	255 , 21
Mann-Whitney U	11
Difference between medians
Median of column A	3.631, n=19
Median of column B	2.301, n=4
Difference: Actual	-1.33
Difference: Hodges-Lehmann	-1.368
[truncated: 65 more columns]

## Sheet: Figure 2C
	CTL	CTL	CTL	CTL	CTL	CTL	CTL	CTL	CTL	CTL	CTL	CTL	CTL	CTL	CTL	CTL	CTL	CTL	CTL	Age-CTL	Age-CTL	Age-CTL	Age-CTL	Age-CTL	Age-CTL	Age-CTL	Age-CTL	Age-CTL	Age-CTL	Age-CTL	Age-CTL	Age-CTL	Age-CTL	Age-CTL	Age-CTL	Age-CTL	Age-CTL	Age-CTL	WT/WT	WT/WT	WT/WT	WT/WT	WT/WT	WT/WT	WT/WT	WT/WT	WT/WT	WT/WT	WT/WT
CD21hiCD11c-	439.772	417.551	400.096	383.774	524.997	416.067	419.142	564.488	468.276	292.879	427.124	374.477	479.581	632.935	523.135	494.384	454.439	409.353	424.455	437.8	361.441	462.889	519.847																407.177
CD21loCD11c-	1091.06	1370.38	1293.9	1218.3	1375.66	1425.79	1168.07	1586.45	1220.4	940.894	1154.74	1036.21	1095.47	1234.1	1115.94	1272.08	1222.75	1123.34	1167.34	1092.24	1137.24	977.747	1051.89																1019.75
CD21loCD11c+	14480.1	14570.8	13646	14246.7	16860.3	12467.5	14902	19019.7	12258.4	11130.8	12162.8	10838.7	13187.3	17228.6	19348.2	13946.1	16660.1	11111.4	10830.9	11954.6	12001.6	13456.6	15641.5																13792.3
[truncated: 65 more columns]

[truncated: 26 more sheets: Figure 2E and F, Figure 2G, Figure 2H, Figure 2I, Figure 1H, Figure 1I, Figure 1J, Figure 1K, Figure 3B - E, Figure 4E, Figure 5A, Figure 5B, Figure 5C, Figure 5D, Figure 5E, Figure 5G, Figure 5H, Figure 6B, Figure 6C, Figure 6D …]
