# Supplementary material for: Human T-bet governs the generation of a distinct subset of CD11chighCD21low B cells
Source: Sci Immunol. Author manuscript; Available in PMC 2023 Jan 22. (PMC9413977; doi:10.1126/sciimmunol.abq3277)
Supplement: data file S2 — ATAC-seq of CD21lo B cells. [file NIHMS1828447-supplement-data_file_S2.xlsx]

## Sheet: Data file S2 (ATAC-seq)
	ID	seqnames.IFNg	start.IFNg	end.IFNg	width.IFNg	strand.IFNg	baseMean_conBro.IFNg	log2FoldChange_conBro.IFNg	padj_conBro.IFNg	log2FoldChange_shrink_conBro.IFNg	log2FoldChange_IFG1Rko.IFNg	padj_IFG1Rko.IFNg	log2FoldChange_shrink_IFG1Rko.IFNg	log2FoldChange_bro.IFNg	padj_bro.IFNg	log2FoldChange_shrink_bro.IFNg	log2FoldChange_patient.IFNg	padj_patient.IFNg	log2FoldChange_shrink_patient.IFNg	ID_direction.IFNg	seqnames.IL27	start.IL27	end.IL27	width.IL27	strand.IL27	baseMean_conBro.IL27	log2FoldChange_conBro.IL27	padj_conBro.IL27	log2FoldChange_shrink_conBro.IL27	log2FoldChange_IFG1Rko.IL27	padj_IFG1Rko.IL27	log2FoldChange_shrink_IFG1Rko.IL27	log2FoldChange_bro.IL27	padj_bro.IL27	log2FoldChange_shrink_bro.IL27	log2FoldChange_patient.IL27	padj_patient.IL27	log2FoldChange_shrink_patient.IL27	annotation.IL27	geneChr.IL27	geneStart.IL27	geneEnd.IL27	geneLength.IL27	geneStrand.IL27	geneId.IL27	transcriptId.IL27	distanceToTSS.IL27	ENSEMBL.IL27	SYMBOL.IL27
196	ID:chr12:124774181:124775207	chr12	124774181	124775207	1027	*	167.22	2.24032	4.3753e-14	2.18014	0.548138	0.738915	0.0376278	2.14123	0.015859	1.5626	0.850231	0.349349	0.301959	ID:chr12:124774181:124775207:up	chr12	124774181	124775207	1027	*	124.8	1.61393	0.000560885	1.44964	1.32765	0.194783	0.191171	1.48217	0.352389	0.339178	1.07017	0.271013	0.234626	Downstream (1-2kb)	12	124777873	124786493	8621	2	949	ENST00000545305.1	11286	ENSG00000073060	SCARB1
514	ID:chr20:49776122:49776931	chr20	49776122	49776931	810	*	73.5133	4.5299	5.3114e-13	4.37058	-0.852293	0.710562	-0.0263421	7.81249	0.0132962	4.93469	0.00253848	0.999325	0.00116781	ID:chr20:49776122:49776931:up	chr20	49776122	49776931	810	*	47.2532	3.94932	1.56217e-05	3.55976	-0.541906	0.799136	-0.0241681	8.79601	0.0104693	6.05805	-0.365403	0.874902	-0.0347544	Distal Intergenic	20	49812713	49892241	79529	1	23315	ENST00000417961.5	-35782	ENSG00000197818	SLC9A8
500	ID:chr2:87314772:87315837	chr2	87314772	87315837	1066	*	154.2	2.50383	3.23524e-12	2.42362	0.69628	0.688186	0.0380167	2.71305	0.00768378	2.29234	0.287071	0.817321	0.0853865	ID:chr2:87314772:87315837:up	chr2	87314772	87315837	1066	*	132.309	2.22025	1.40052e-07	2.10479	0.940202	0.530199	0.061681	2.17584	0.0945488	0.888923	0.450438	0.709886	0.0947035	Intron (ENST00000664547.1/ENST00000664547.1, intron 2 of 2)	2	87194786	87194859	74	1	100616370	ENST00000582617.1	119986	ENSG00000264793	MIR4771-1
114	ID:chr10:74585244:74586248	chr10	74585244	74586248	1005	*	155.404	2.27012	1.28803e-11	2.19535	-0.0629475	0.975583	-0.00596072	1.96141	0.025591	1.28782	0.542047	0.465942	0.250738	ID:chr10:74585244:74586248:up	chr10	74585244	74586248	1005	*	134.564	2.00019	6.37101e-06	1.86637	-0.175071	0.92161	-0.0158508	1.39496	0.252157	0.413078	0.202423	0.885246	0.0468056	Intron (ENST00000672429.1/132, intron 6 of 9)	10	74527766	74530553	2788	2	102723439	ENST00000609392.1	-54691		LOC102723439
121	ID:chr10:89162982:89164374	chr10	89162982	89164374	1393	*	176.081	2.26687	9.61703e-11	2.18394	0.39035	0.87723	0.0140812	3.54112	1.51573e-05	3.43518	0.71582	0.376357	0.297586	ID:chr10:89162982:89164374:up	chr10	89162982	89164374	1393	*	167.116	2.12965	3.68529e-08	2.02543	-0.00310923	0.999468	0.000206499	2.92488	0.00668768	2.5141	0.231001	0.903125	0.0351861	Distal Intergenic	10	89205629	89207317	1689	2	9023	ENST00000371852.4	42943	ENSG00000138135	CH25H
561	ID:chr22:37162343:37163272	chr22	37162343	37163272	930	*	249.187	2.00793	5.28707e-10	1.92908	4.66083	0.623869	0.0015574	2.04792	0.0302539	1.31267	0.149894	0.879353	0.0637717	ID:chr22:37162343:37163272:up	chr22	37162343	37163272	930	*	235.998	1.9054	5.28264e-07	1.79778	4.5099	0.624589	0.002083	2.14254	0.050011	1.13062	0.233825	0.881984	0.0449892	Intron (ENST00000453962.5/3560, intron 1 of 6)	22	37136365	37175054	38690	2	3560	ENST00000453962.5	11782	ENSG00000100385	IL2RB
342	ID:chr17:30363601:30364294	chr17	30363601	30364294	694	*	218.535	1.67062	5.93776e-10	1.60852	0.438474	0.74434	0.0445302	2.03312	0.00412404	1.69811	-0.151148	0.849219	-0.0774699	ID:chr17:30363601:30364294:up	chr17	30363601	30364294	694	*	205.329	1.4984	1.32376e-05	1.39617	0.792011	0.460132	0.104455	2.10029	0.0326499	1.24554	0.516814	0.374567	0.253013	Distal Intergenic	17	30378927	30469989	91063	1	1362	ENST00000225719.9	-14633	ENSG00000108582	CPD
11	ID:chr1:121511431:121511958	chr1	121511431	121511958	528	*	79.7195	3.26248	1.22321e-09	3.12595	4.42098	0.270925	0.0141043	8.6832	0.00247772	6.41872	-0.246263	0.899573	-0.0396248	ID:chr1:121511431:121511958:up	chr1	121511431	121511958	528	*	71.2816	3.08862	9.8029e-07	2.90019	5.01323	0.136904	0.0271836	8.52537	0.00494712	6.59324	-0.446244	0.850327	-0.0378007	Exon (ENST00000437523.3/ENST00000437523.3, exon 1 of 4)	1	121519112	121571892	52781	1	647121	ENST00000622787.4	-7154	ENSG00000231752	EMBP1
378	ID:chr17:80254649:80255202	chr17	80254649	80255202	554	*	141.561	2.40602	1.24487e-09	2.30657	0.318448	0.924416	0.00855683	3.48849	0.000552472	3.31813	0.958531	0.0984751	0.655454	ID:chr17:80254649:80255202:up	chr17	80254649	80255202	554	*	150.763	2.49585	2.00024e-09	2.39165	1.00731	0.598106	0.0426778	3.30185	0.00445368	2.9719	0.481606	0.72952	0.0822947	Distal Intergenic	17	80260866	80395312	134447	1	57674	ENST00000508628.6	-5664	ENSG00000173821	RNF213
699	ID:chr6:125918602:125919464	chr6	125918602	125919464	863	*	160.976	2.31872	2.67763e-09	2.21772	0.566792	0.759699	0.0324916	2.48469	0.0201847	1.80947	0.694096	0.281456	0.380912	ID:chr6:125918602:125919464:up	chr6	125918602	125919464	863	*	149.304	2.07338	1.3082e-05	1.92125	1.16593	0.36702	0.0964436	1.74931	0.261942	0.43474	0.605137	0.518779	0.157447	Promoter (<=1kb)	6	125919224	125931111	11888	1	135112	ENST00000438495.6	0	ENSG00000111912	NCOA7
891	ID:chr9:99253225:99254386	chr9	99253225	99254386	1162	*	341.968	1.60509	2.67763e-09	1.53652	-0.164936	0.888399	-0.0282748	0.666706	0.365034	0.308098	0.432744	0.26048	0.323463	ID:chr9:99253225:99254386:up	chr9	99253225	99254386	1162	*	328.656	1.54204	1.32376e-05	1.43348	-0.051172	0.975952	-0.00804225	-0.0320499	0.988138	-0.0110224	0.329365	0.538081	0.176221	Distal Intergenic	9	99222315	99223180	866	1	10952	ENST00000481573.1	30910	ENSG00000106803	SEC61B
802	ID:chr7:90612807:90613755	chr7	90612807	90613755	949	*	190.488	1.77407	4.7494e-09	1.70065	0.389209	0.780493	0.039495	1.63423	0.125538	0.671268	1.04875	0.0518541	0.787459	ID:chr7:90612807:90613755:up	chr7	90612807	90613755	949	*	201.666	1.91075	4.57679e-09	1.8306	0.389468	0.777109	0.0390378	1.57258	0.165248	0.538079	0.827213	0.188882	0.439528	Intron (ENST00000449528.5/5218, intron 5 of 7)	7	90596321	91210590	614270	1	5218	ENST00000380050.8	16486	ENSG00000058091	CDK14
195	ID:chr12:124713232:124714252	chr12	124713232	124714252	1021	*	172.153	1.80411	4.75009e-09	1.72856	-0.163676	0.941281	-0.0101624	1.89111	0.0141017	1.35552	0.588079	0.29556	0.357178	ID:chr12:124713232:124714252:up	chr12	124713232	124714252	1021	*	162.368	1.68284	2.15616e-06	1.58549	0.670712	0.541796	0.0819737	1.74528	0.0771708	0.794172	-0.0207742	0.988119	-0.00618254	Distal Intergenic	12	124777873	124786493	8621	2	949	ENST00000545305.1	72241	ENSG00000073060	SCARB1
440	ID:chr2:12507206:12508014	chr2	12507206	12508014	809	*	91.1038	2.75644	5.3974e-09	2.6328	-0.189833	0.963302	-0.00431747	3.99545	0.00332783	3.60398	0.485242	0.670414	0.140457	ID:chr2:12507206:12508014:up	chr2	12507206	12508014	809	*	86.7028	2.64058	1.71414e-05	2.42983	0.512709	0.850881	0.0164251	3.71031	0.0267858	2.61369	0.830824	0.516573	0.122612	Intron (ENST00000412294.5/100506457, intron 4 of 5)	2	12390173	12562617	172445	1	100506457	ENST00000654108.1	117033	ENSG00000224184	MIR3681HG
95	ID:chr10:35149097:35150187	chr10	35149097	35150187	1091	*	309.062	1.64071	9.78643e-09	1.56967	-0.513829	0.758008	-0.0304198	1.2159	0.0914463	0.629638	0.507782	0.285249	0.342724	ID:chr10:35149097:35150187:up	chr10	35149097	35150187	1091	*	303.229	1.60345	9.60908e-09	1.53537	0.844771	0.405158	0.113895	1.2058	0.173876	0.482682	0.455002	0.458708	0.211765	Promoter (<=1kb)	10	35148401	35211860	63460	1	1390	ENST00000464475.1	696	ENSG00000095794	CREM
149	ID:chr11:57406199:57406914	chr11	57406199	57406914	716	*	102.565	2.81811	1.17066e-08	2.68166	0.292144	0.855624	0.0279635	4.59811	0.00401572	4.03928	0.0140263	0.994248	0.00401255	ID:chr11:57406199:57406914:up	chr11	57406199	57406914	716	*	86.3504	2.5644	3.62754e-05	2.34956	-0.845387	0.584368	-0.0533035	4.64977	0.00919562	3.92603	0.310065	0.86398	0.0449126	Promoter (<=1kb)	11	57389155	57407879	18725	2	5553	ENST00000528835.1	965	ENSG00000186652	PRG2
746	ID:chr6:29552695:29554246	chr6	29552695	29554246	1552	*	272.525	1.57284	1.36967e-08	1.50177	0.433112	0.712076	0.0520967	2.34786	0.00321809	2.07335	-0.297537	0.742173	-0.122541	ID:chr6:29552695:29554246:up	chr6	29552695	29554246	1552	*	237.596	1.32121	0.000274832	1.19804	-0.676727	0.551095	-0.0791148	2.35784	0.00838337	1.87256	-0.576362	0.403508	-0.229693	3' UTR	6	29555515	29559732	4218	2	10537	ENST00000377050.5	5486	ENSG00000213886	UBD
349	ID:chr17:41308091:41309353	chr17	41308091	41309353	1263	*	431.298	-1.17847	1.48086e-08	-1.12226	0.446563	0.553935	0.114166	-1.02666	0.18134	-0.469305	0.377386	0.652706	0.162295	ID:chr17:41308091:41309353:down	chr17	41308091	41309353	1263	*	442.817	-0.997948	3.59716e-06	-0.941045	0.308316	0.763489	0.0494173	-1.32751	0.0704487	-0.680704	-0.620589	0.543817	-0.141059	Promoter (<=1kb)	17	41307700	41309253	1554	2	100505753	ENST00000391352.1	0	ENSG00000212657	KRTAP16-1
501	ID:chr2:96485661:96486929	chr2	96485661	96486929	1269	*	423.655	1.88368	1.58801e-08	1.79181	0.66309	0.625955	0.0565936	0.345916	0.738522	0.128704	0.639741	0.053245	0.528048	ID:chr2:96485661:96486929:up	chr2	96485661	96486929	1269	*	378.087	1.66665	2.61191e-06	1.56124	1.539	0.0610667	1.25232	0.190343	0.916122	0.0555299	0.346413	0.519229	0.185428	Distal Intergenic	2	96497646	96505345	7700	2	93082	ENST00000310865.7	18416	ENSG00000163121	NEURL3
145	ID:chr11:35272325:35272968	chr11	35272325	35272968	644	*	92.5526	3.56549	2.00602e-08	3.35761	0.605558	0.837807	0.0167306	5.61559	0.00755449	4.4981	0.922476	0.414302	0.229743	ID:chr11:35272325:35272968:up	chr11	35272325	35272968	644	*	69.6693	3.13226	0.000103535	2.76773	-0.752627	0.844715	-0.00992852	5.96342	0.00929635	4.83132	0.142775	0.954989	0.0171856	Intron (ENST00000278379.9/6506, intron 9 of 10)	11	35254421	35265745	11325	2	6506	ENST00000464522.2	-6580	ENSG00000110436	SLC1A2
345	ID:chr17:37774094:37775023	chr17	37774094	37775023	930	*	247.613	1.43097	3.47284e-08	1.35353	0.560933	0.731147	0.0343322	1.57016	0.0200802	1.03248	0.526391	0.341433	0.318529	ID:chr17:37774094:37775023:up	chr17	37774094	37775023	930	*	272.683	1.62069	5.03895e-10	1.56236	1.07154	0.319788	0.128198	1.65142	0.0252723	0.999464	0.689658	0.180269	0.425921	Distal Intergenic	17	37731661	37745105	13445	2	6928	ENST00000620125.1	-28989	ENSG00000275410	HNF1B
20	ID:chr1:167616835:167618479	chr1	167616835	167618479	1645	*	816.719	-1.08371	4.18367e-08	-1.03566	-0.476045	0.500832	-0.136534	-0.464828	0.487465	-0.235624	0.165297	0.670069	0.128463	ID:chr1:167616835:167618479:down	chr1	167616835	167618479	1645	*	896.829	-0.683678	0.000588251	-0.627702	-0.321322	0.657863	-0.0848372	-0.49897	0.569297	-0.211845	0.170678	0.683324	0.11689	Distal Intergenic	1	167630093	167706248	76156	1	92241	ENST00000537350.5	-11614	ENSG00000198771	RCSD1
770	ID:chr6:90079038:90081403	chr6	90079038	90081403	2366	*	348.323	1.39352	5.88917e-08	1.32873	-0.112061	0.958792	-0.00717344	0.773832	0.192615	0.426223	0.546432	0.156068	0.415675	ID:chr6:90079038:90081403:up	chr6	90079038	90081403	2366	*	325.486	1.26553	4.50564e-07	1.20058	0.0431953	0.985653	0.00568959	1.05066	0.133063	0.515652	0.349397	0.545114	0.176261	Exon (ENST00000662649.1/ENST00000662649.1, exon 2 of 2)	6	90008090	90008827	738	2	60468	ENST00000481150.1	-70211	ENSG00000112182	BACH2
142	ID:chr11:32090836:32091877	chr11	32090836	32091877	1042	*	297.287	1.4792	6.07971e-08	1.41009	-0.310772	0.826017	-0.0326862	1.17497	0.129015	0.556742	0.71239	0.215531	0.438606	ID:chr11:32090836:32091877:up	chr11	32090836	32091877	1042	*	243.086	1.06863	0.00681277	0.908437	-0.168136	0.920214	-0.0167358	1.12139	0.268794	0.384874	0.133361	0.927659	0.0337025	Promoter (<=1kb)	11	32090904	32105755	14852	1	5954	ENST00000054950.3	0	ENSG00000049449	RCN1
389	ID:chr18:54209605:54210436	chr18	54209605	54210436	832	*	69.626	3.32151	7.56892e-08	3.13458	0.762745	0.78326	0.0206594	8.28311	0.00842338	5.45723	-0.428237	0.75846	-0.098059	ID:chr18:54209605:54210436:up	chr18	54209605	54210436	832	*	52.9421	2.85452	0.000322345	2.53579	0.607919	0.848282	0.013285	7.63554	0.0307097	4.30436	0.0306434	0.988519	0.00486842	Intron (ENST00000256429.8/8932, intron 1 of 6)	18	54159758	54205021	45264	2	8932	ENST00000578272.1	-4584	ENSG00000134046	MBD2
329	ID:chr16:87895614:87896537	chr16	87895614	87896537	924	*	182.676	2.11769	7.62574e-08	2.00773	-0.749469	0.521808	-0.0836331	0.333321	0.761425	0.118212	0.704927	0.206127	0.444564	ID:chr16:87895614:87896537:up	chr16	87895614	87896537	924	*	171.511	2.0034	3.55762e-06	1.86937	-1.13662	0.312773	-0.128606	0.265325	0.883911	0.0706175	0.341547	0.75592	0.0887006	Intron (ENST00000649158.1/763, intron 5 of 6)	16	87888018	87892268	4251	2	763	ENST00000566402.2	-3346	ENSG00000174990	CA5A
706	ID:chr6:13454034:13455913	chr6	13454034	13455913	1880	*	409.677	1.13177	8.09052e-08	1.08068	0.0696162	0.96267	0.0116562	0.858503	0.0952723	0.535858	-0.123552	0.859835	-0.0715563	ID:chr6:13454034:13455913:up	chr6	13454034	13455913	1880	*	343.449	0.746885	0.00354421	0.659715	0.0994806	0.942836	0.0167846	0.625021	0.426752	0.2778	-0.0440627	0.96929	-0.0164581	Intron (ENST00000379287.4/54438, intron 1 of 1)	6	13469268	13472044	2777	2	54438	ENST00000605067.1	16131	ENSG00000145990	GFOD1
110	ID:chr10:69065595:69066268	chr10	69065595	69066268	674	*	111.938	2.28696	8.63116e-08	2.16726	0.713132	0.707953	0.0348713	1.85062	0.0864058	0.864312	0.790956	0.471481	0.213227	ID:chr10:69065595:69066268:up	chr10	69065595	69066268	674	*	111.973	2.28208	1.93896e-06	2.14061	0.549992	0.802539	0.0226133	1.81172	0.150441	0.606512	0.121409	0.967406	0.0108421	Distal Intergenic	10	69088103	69104805	16703	1	5552	ENST00000242465.4	-21835	ENSG00000122862	SRGN
27	ID:chr1:199173136:199173849	chr1	199173136	199173849	714	*	74.0112	4.06418	1.00669e-07	3.77683	-1.4193	0.595616	-0.0293184	8.66048	0.00711342	5.70009	0.775132	0.728643	0.0754097	ID:chr1:199173136:199173849:up	chr1	199173136	199173849	714	*	62.8939	3.76248	4.38946e-05	3.33599	0.214599	0.949306	0.00718148	7.79601	0.0297387	4.39648	-0.144143	0.973948	-0.00569643	Intron (ENST00000452199.1/400800, intron 3 of 3)	1	199148598	199393307	244710	1	400800	ENST00000452199.1	24538	ENSG00000231718	LINC02789
661	ID:chr5:133032862:133033849	chr5	133032862	133033849	988	*	324.349	-1.49352	1.00669e-07	-1.41939	0.340767	0.798929	0.0385112	-0.538529	0.499084	-0.235946	-0.139775	0.848258	-0.0771399	ID:chr5:133032862:133033849:down	chr5	133032862	133033849	988	*	369.223	-0.956216	0.000632578	-0.863287	-0.940437	0.523176	-0.0591103	-0.612609	0.681523	-0.163912	-0.32618	0.682737	-0.122094	Intron (ENST00000655591.1/ENST00000655591.1, intron 1 of 1)	5	132996985	133026604	29620	2	54819	ENST00000324170.7	-6258	ENSG00000155329	ZCCHC10
491	ID:chr2:47039091:47039599	chr2	47039091	47039599	509	*	120.101	2.14963	1.14878e-07	2.03705	0.366529	0.917123	0.00874154	2.70817	0.0166157	2.07563	1.29304	0.0640486	0.892428	ID:chr2:47039091:47039599:up	chr2	47039091	47039599	509	*	115.694	2.08425	2.61191e-06	1.95579	0.133808	0.978558	0.00276501	2.56488	0.0509001	1.39341	0.281663	0.876692	0.0421922	Intron (ENST00000409245.5/57217, intron 16 of 20)	2	47034155	47060956	26802	1	57217	ENST00000484337.5	4936	ENSG00000068724	TTC7A
657	ID:chr5:132099025:132099515	chr5	132099025	132099515	491	*	135.347	1.99677	1.15039e-07	1.89176	0.293664	0.916308	0.00990325	3.03238	0.00216034	2.80853	0.316988	0.845398	0.0640391	ID:chr5:132099025:132099515:up	chr5	132099025	132099515	491	*	129.308	1.95436	2.09247e-06	1.83806	0.885411	0.564577	0.0551645	2.88156	0.00516941	2.52816	0.754338	0.650982	0.0801387	Distal Intergenic	5	132073789	132076170	2382	1	1437	ENST00000296871.4	25236	ENSG00000164400	CSF2
570	ID:chr3:102057910:102059889	chr3	102057910	102059889	1980	*	285.172	1.39847	1.29079e-07	1.33001	0.363395	0.79918	0.0335611	1.2368	0.0788374	0.660623	0.226553	0.77314	0.112798	ID:chr3:102057910:102059889:up	chr3	102057910	102059889	1980	*	268.74	1.27785	4.89978e-05	1.18063	0.0745559	0.975549	0.00629063	1.20699	0.157927	0.501666	0.125574	0.913727	0.0427443	Distal Intergenic	3	102099244	102477677	378434	1	131368	ENST00000491959.5	-39355	ENSG00000170044	ZPLD1
823	ID:chr8:144878138:144879494	chr8	144878138	144879494	1357	*	288.608	1.5051	1.36909e-07	1.42136	-0.20963	0.829825	-0.0434806	0.941003	0.177788	0.462052	0.576167	0.284414	0.361061	ID:chr8:144878138:144879494:up	chr8	144878138	144879494	1357	*	226.809	0.972349	0.00497328	0.843613	0.280392	0.730667	0.0658863	1.06628	0.234154	0.411972	0.12759	0.918699	0.0398325	3' UTR	8	144882606	144901423	18818	2	58500	ENST00000533221.5	21929	ENSG00000196150	ZNF250
710	ID:chr6:137904377:137905546	chr6	137904377	137905546	1170	*	166.743	1.83303	1.6129e-07	1.73845	1.12884	0.386415	0.0967633	1.43963	0.116618	0.637076	0.493442	0.549791	0.206493	ID:chr6:137904377:137905546:up	chr6	137904377	137905546	1170	*	157.348	1.69785	2.83366e-05	1.5666	0.47813	0.797798	0.0276503	1.66067	0.16023	0.559922	0.578424	0.544197	0.149089	Distal Intergenic	6	137875838	137878525	2688	1	7128	ENST00000485192.1	28539	ENSG00000118503	TNFAIP3
107	ID:chr10:62681183:62682128	chr10	62681183	62682128	946	*	279.627	1.28823	1.61844e-07	1.22571	0.199539	0.887944	0.0249774	1.17099	0.100109	0.602567	0.0611973	0.938303	0.0351575	ID:chr10:62681183:62682128:up	chr10	62681183	62682128	946	*	314.334	1.50666	2.67018e-09	1.44719	0.0651251	0.973902	0.00801327	0.936699	0.34189	0.331875	0.104251	0.925141	0.0384838	Distal Intergenic	10	62643871	62659272	15402	1	22891	ENST00000461412.1	37312	ENSG00000138311	ZNF365
512	ID:chr20:49620221:49621208	chr20	49620221	49621208	988	*	300.032	1.40363	1.61844e-07	1.33254	1.36233	0.229716	0.141124	0.869247	0.184983	0.446195	0.762423	0.307778	0.357142	ID:chr20:49620221:49621208:up	chr20	49620221	49621208	988	*	321.226	1.53871	2.16347e-09	1.47902	1.25028	0.342232	0.0850819	1.08309	0.164234	0.482398	-0.014917	0.992925	-0.00237587	Distal Intergenic	20	49503874	49568137	64264	2	5740	ENST00000244043.5	-52084	ENSG00000124212	PTGIS
872	ID:chr9:136749509:136750086	chr9	136749509	136750086	578	*	189.943	-1.4486	1.91108e-07	-1.37617	0.365415	0.869376	0.0192343	-1.40434	0.161934	-0.549798	-0.4134	0.596434	-0.187118	ID:chr9:136749509:136750086:down	chr9	136749509	136750086	578	*	188.178	-1.69119	0.000349643	-1.51393	-0.178253	0.954612	-0.00645762	-1.15089	0.557305	-0.213361	-1.02914	0.151029	-0.530166	Promoter (<=1kb)	9	136744017	136748525	4509	2	158062	ENST00000341206.9	-984	ENSG00000267206	LCN6
614	ID:chr3:59839375:59840281	chr3	59839375	59840281	907	*	109.661	2.05861	2.41273e-07	1.94844	0.759155	0.7963	0.0184274	2.69999	0.00525266	2.36163	0.425412	0.607018	0.181953	ID:chr3:59839375:59840281:up	chr3	59839375	59840281	907	*	102.31	1.94386	1.20435e-05	1.81242	1.38286	0.494391	0.0426571	1.53609	0.200878	0.482419	-0.366353	0.788279	-0.0709623	Intron (ENST00000492590.6/2272, intron 8 of 9)	3	60011371	60014150	2780	2	2272	ENST00000341848.5	173869	ENSG00000189283	FHIT
406	ID:chr19:15288376:15288922	chr19	15288376	15288922	547	*	253.322	-1.53849	3.22538e-07	-1.45545	0.636164	0.763309	0.0234178	-0.658408	0.410935	-0.283838	0.0331356	0.978708	0.0127017	ID:chr19:15288376:15288922:down	chr19	15288376	15288922	547	*	271.707	-1.22273	0.00143077	-1.08172	0.437993	0.843446	0.0206641	-0.857648	0.485355	-0.251287	-0.674139	0.639524	-0.0924471	Intron (ENST00000360016.9/23476, intron 1 of 11)	19	15247047	15280451	33405	2	23476	ENST00000371835.8	-7925	ENSG00000141867	BRD4
482	ID:chr2:28390369:28390844	chr2	28390369	28390844	476	*	145.26	1.97489	3.26428e-07	1.86444	4.48098	0.539106	0.00604124	2.63973	0.0102868	2.15119	0.297959	0.755016	0.117392	ID:chr2:28390369:28390844:up	chr2	28390369	28390844	476	*	147.525	1.9863	7.63088e-06	1.84628	4.96101	0.535254	0.00450366	2.83881	0.018084	2.10296	0.355407	0.760606	0.0848566	Promoter (1-2kb)	2	28392448	28408802	16355	1	2355	ENST00000460736.1	-1604	ENSG00000075426	FOSL2
73	ID:chr1:92536765:92539014	chr1	92536765	92539014	2250	*	297.894	1.49272	3.26428e-07	1.4139	-0.255646	0.814592	-0.0430803	1.13087	0.132571	0.542844	0.746956	0.0990201	0.554988	ID:chr1:92536765:92539014:up	chr1	92536765	92539014	2250	*	324.138	1.68465	4.62923e-12	1.63011	0.366399	0.722814	0.055612	1.15608	0.11112	0.563889	0.707548	0.220494	0.385429	Intron (ENST00000370331.5/7813, intron 17 of 17)	1	92473043	92486925	13883	2	2672	ENST00000294702.6	-49840	ENSG00000162676	GFI1
696	ID:chr6:110784094:110784706	chr6	110784094	110784706	613	*	50.3729	3.341	3.37497e-07	3.13669	1.35812	0.86018	0.00383371	3.39707	0.0420949	2.1368	-0.605931	0.664679	-0.124897	ID:chr6:110784094:110784706:up	chr6	110784094	110784706	613	*	41.1894	2.97515	0.000213923	2.67463	2.37121	0.664103	0.00182657	2.47469	0.281203	0.509017	-0.459508	0.825157	-0.0467679	Intron (ENST00000413605.6/23097, intron 1 of 11)	6	110623290	110815096	191807	2	23097	ENST00000457688.5	30390	ENSG00000155111	CDK19
562	ID:chr22:38941175:38942043	chr22	38941175	38942043	869	*	130.076	2.4112	5.06482e-07	2.2644	0.337763	0.883327	0.0176995	3.75841	0.00148022	3.4984	0.931569	0.333684	0.307062	ID:chr22:38941175:38942043:up	chr22	38941175	38942043	869	*	130.435	2.41228	1.10881e-06	2.2644	-0.267421	0.928384	-0.00885615	3.45337	0.00996841	2.89573	0.413726	0.82665	0.0510805	Distal Intergenic	22	38952751	38963183	10433	1	200315	ENST00000402255.5	-10708	ENSG00000128383	APOBEC3A
382	ID:chr17:9289962:9290319	chr17	9289962	9290319	358	*	52.3714	3.26382	5.27609e-07	3.06011	0.680704	0.866851	0.0109054	2.19992	0.285052	0.517285	0.00420868	0.999119	0.000968432	ID:chr17:9289962:9290319:up	chr17	9289962	9290319	358	*	40.4526	2.57074	0.0439663	0.0775112	0.887655	0.788376	0.0159947	-5.50711	0.162385	-1.34682	-0.453766	0.905688	-0.0187177	Intron (ENST00000579641.2/ENST00000579641.2, intron 1 of 1)	17	9250487	9273434	22948	2	9482	ENST00000570987.1	-16528	ENSG00000170310	STX8
43	ID:chr1:234700205:234700686	chr1	234700205	234700686	482	*	78.1893	2.98231	5.29697e-07	2.7938	0.368814	0.933041	0.00516713	8.81248	0.00359375	6.26543	0.847868	0.457992	0.212488	ID:chr1:234700205:234700686:up	chr1	234700205	234700686	482	*	84.658	3.07089	1.61869e-05	2.80913	-0.433449	0.931388	-0.00246788	9.69783	0.00173113	7.6935	1.53472	0.0931124	0.901247	Distal Intergenic	1	234724042	234731643	7602	1	100506810	ENST00000437601.2	-23356	ENSG00000227630	LINC01132
832	ID:chr8:29402183:29403093	chr8	29402183	29403093	911	*	142.83	1.96168	5.53015e-07	1.84855	0.373561	0.805727	0.0344209	2.38561	0.0309035	1.57492	-0.721287	0.488991	-0.210958	ID:chr8:29402183:29403093:up	chr8	29402183	29403093	911	*	157.523	2.12706	7.2759e-08	2.01811	0.453085	0.744641	0.0418504	2.38229	0.0602752	1.19474	0.947348	0.0926178	0.647822	Distal Intergenic	8	29333064	29350684	17621	2	1846	ENST00000240100.7	-51499	ENSG00000120875	DUSP4
878	ID:chr9:4970787:4971771	chr9	4970787	4971771	985	*	141.319	1.80778	6.56358e-07	1.70599	0.284816	0.889218	0.0180421	0.977529	0.297118	0.36555	0.377634	0.797401	0.0845114	ID:chr9:4970787:4971771:up	chr9	4970787	4971771	985	*	116.015	1.39927	0.00501997	1.19526	0.0713171	0.983319	0.00380037	0.879572	0.571124	0.208115	0.817308	0.293517	0.283124	Distal Intergenic	9	4984390	5078444	94055	1	3717	ENST00000636127.1	-12619	ENSG00000096968	JAK2
631	ID:chr4:153133869:153134607	chr4	153133869	153134607	739	*	113.529	1.91284	6.83713e-07	1.80548	1.50822	0.521818	0.0302909	1.55284	0.121633	0.657211	0.270742	0.792597	0.100405	ID:chr4:153133869:153134607:up	chr4	153133869	153134607	739	*	94.5005	1.57056	0.00174067	1.38452	1.31859	0.578279	0.0276737	1.38839	0.326924	0.353016	-0.534582	0.742491	-0.0700144	Distal Intergenic	4	153152342	153157172	4831	1	23321	ENST00000491446.1	-17735	ENSG00000109654	TRIM2
528	ID:chr21:25176241:25177373	chr21	25176241	25177373	1133	*	161.079	1.7584	7.38827e-07	1.66025	1.62279	0.213537	0.126815	2.04276	0.0414073	1.21068	-0.197748	0.839282	-0.0806202	ID:chr21:25176241:25177373:up	chr21	25176241	25177373	1133	*	132.374	1.37969	0.00397417	1.18914	1.68284	0.182894	0.120314	1.88156	0.128445	0.674022	0.577396	0.511026	0.166637	Intron (ENST00000409758.1/ENST00000409758.1, intron 1 of 3)	21	25385402	25399363	13962	2	54072	ENST00000664370.1	221990	ENSG00000185433	LINC00158
103	ID:chr10:50260685:50261645	chr10	50260685	50261645	961	*	120.458	1.95474	8.7784e-07	1.84109	1.14462	0.26096	0.178256	1.14557	0.277239	0.391803	0.790579	0.150777	0.522054	ID:chr10:50260685:50261645:up	chr10	50260685	50261645	961	*	116.621	1.81081	0.000124332	1.64601	0.537735	0.711228	0.0442676	1.98762	0.130503	0.696124	0.407967	0.720096	0.0961592	Intron (ENST00000395526.9/56624, intron 1 of 21)	10	50187242	50248610	61369	2	56624	ENST00000656090.1	-12075	ENSG00000188611	ASAH2
462	ID:chr2:201126335:201127886	chr2	201126335	201127886	1552	*	237.049	1.44213	8.7784e-07	1.35436	0.728522	0.650118	0.0408183	2.39926	1.69196e-05	2.34319	0.251636	0.774222	0.110744	ID:chr2:201126335:201127886:up	chr2	201126335	201127886	1552	*	233.54	1.40083	7.71478e-05	1.28673	1.41993	0.176839	0.165974	2.6217	0.00013673	2.54124	0.555953	0.378152	0.250332	Promoter (1-2kb)	2	201129329	201133102	3774	1	8837	ENST00000417748.1	-1443	ENSG00000003402	CFLAR
68	ID:chr1:89272389:89273638	chr1	89272389	89273638	1250	*	334.208	1.29812	8.90388e-07	1.23421	-0.239455	0.890685	-0.0207348	2.12242	0.000156603	2.01525	0.466039	0.384116	0.287724	ID:chr1:89272389:89273638:up	chr1	89272389	89273638	1250	*	280.061	0.913596	0.00515942	0.792423	0.240767	0.878227	0.0242906	1.63507	0.0235461	1.00157	-0.135523	0.91446	-0.0405586	Promoter (<=1kb)	1	89262698	89272804	10107	2	115362	ENST00000443807.1	0	ENSG00000154451	GBP5
717	ID:chr6:144149844:144151616	chr6	144149844	144151616	1773	*	685.245	0.893285	1.05748e-06	0.840932	-0.173739	0.823356	-0.0507375	0.753191	0.0896772	0.510817	0.197025	0.662691	0.142149	ID:chr6:144149844:144151616:up	chr6	144149844	144151616	1773	*	663.389	0.814401	3.9986e-06	0.769119	0.0328026	0.978747	0.00932639	0.832884	0.149954	0.465823	0.466732	0.178213	0.342856	Promoter (<=1kb)	6	144150517	144191939	41423	1	8676	ENST00000367568.5	0	ENSG00000135604	STX11
756	ID:chr6:39530204:39530698	chr6	39530204	39530698	495	*	52.5279	3.90742	1.41347e-06	3.59351	1.59425	0.708853	0.00453904	7.46456	0.0288188	3.92346	1.86998	0.0575904	1.20505	ID:chr6:39530204:39530698:up	chr6	39530204	39530698	495	*	35.3379	3.27479	0.00628446	2.38856	3.494	0.679524	0.00259945	7.19194	0.0687137	2.85139	0.547701	0.838119	0.0363711	Intron (ENST00000458470.5/221458, intron 10 of 18)	6	39583175	39596260	13086	2	221458	ENST00000441975.2	65562	ENSG00000164627	KIF6
678	ID:chr5:157485884:157487768	chr5	157485884	157487768	1885	*	689.661	-1.25432	1.45713e-06	-1.18074	0.622235	0.399251	0.184726	0.0812067	0.907148	0.0460535	-0.345843	0.295453	-0.272975	ID:chr5:157485884:157487768:down	chr5	157485884	157487768	1885	*	722.057	-1.04834	1.31822e-05	-0.979299	0.498087	0.560006	0.10015	-0.085846	0.948646	-0.0364127	-0.628582	0.0583337	-0.50316	Intron (ENST00000517951.5/8728, intron 21 of 22)	5	157477304	157502822	25519	2	8728	ENST00000517374.5	15054	ENSG00000135074	ADAM19
65	ID:chr1:85297903:85298702	chr1	85297903	85298702	800	*	271.645	1.2696	1.59833e-06	1.1982	0.150169	0.941057	0.0123743	1.1483	0.194784	0.470042	0.510292	0.606673	0.172696	ID:chr1:85297903:85298702:up	chr1	85297903	85298702	800	*	271.712	1.24691	7.82462e-05	1.14687	0.888082	0.392361	0.121057	1.26827	0.253761	0.404001	0.735373	0.423223	0.187962	Intron (ENST00000654182.1/646626, intron 2 of 2)	1	85276715	85399963	123249	1	646626	ENST00000427819.5	21188		LOC646626
674	ID:chr5:151721093:151722221	chr5	151721093	151722221	1129	*	134.349	1.86326	1.59833e-06	1.74946	0.0763038	0.974225	0.00546205	2.93446	0.00142646	2.75116	0.337388	0.709288	0.136794	ID:chr5:151721093:151722221:up	chr5	151721093	151722221	1129	*	132.454	1.83004	1.71414e-05	1.69774	0.121985	0.947232	0.0130359	2.94873	0.00551654	2.58229	0.372981	0.737174	0.0939118	Intron (ENST00000518905.1/101927096, intron 2 of 2)	5	151742822	151746563	3742	2	475	ENST00000522145.5	24342	ENSG00000177556	ATOX1
323	ID:chr16:67546983:67548729	chr16	67546983	67548729	1747	*	1021.74	-0.809103	1.68784e-06	-0.769234	-0.145348	0.889734	-0.0295368	-0.668426	0.144116	-0.439171	-0.33333	0.128198	-0.293211	ID:chr16:67546983:67548729:down	chr16	67546983	67548729	1747	*	1016.06	-0.818566	2.71552e-05	-0.771987	0.0256783	0.987405	0.00621105	-1.04779	0.0490814	-0.653685	-0.179356	0.713384	-0.112727	Promoter (1-2kb)	16	67545537	67546005	469	1	79567	ENST00000565679.1	1446	ENSG00000039523	RIPOR1
691	ID:chr5:6660145:6660969	chr5	6660145	6660969	825	*	219.045	1.32513	1.72455e-06	1.25029	0.33314	0.848107	0.0255733	1.63464	0.0197369	1.08228	1.14697	0.0870483	0.758776	ID:chr5:6660145:6660969:up	chr5	6660145	6660969	825	*	206.466	1.17298	0.000547282	1.05769	0.766865	0.523572	0.0786064	1.87533	0.0299426	1.11043	1.09851	0.187027	0.391527	Intron (ENST00000510531.5/6715, intron 4 of 5)	5	6633456	6653527	20072	1	6715	ENST00000504286.1	26689	ENSG00000145545	SRD5A1
367	ID:chr17:62724545:62725298	chr17	62724545	62725298	754	*	174.793	1.64259	1.73238e-06	1.54421	0.97896	0.628294	0.0331079	0.552332	0.592992	0.192305	0.564902	0.4788	0.241437	ID:chr17:62724545:62725298:up	chr17	62724545	62725298	754	*	141.92	1.21804	0.0194056	0.97157	1.18374	0.52889	0.0404098	-0.301171	0.876078	-0.0737223	0.491674	0.713884	0.0873675	Exon (ENST00000580520.5/162333, exon 3 of 6)	17	62706336	62737884	31549	1	105371855	ENST00000663932.1	18209	ENSG00000265702	LOC105371855
527	ID:chr21:17709162:17709530	chr21	17709162	17709530	369	*	36.1496	3.9236	1.92362e-06	3.63626	2.73017	0.638647	0.00865432	7.5901	0.02422	4.17896	2.23874	0.365267	0.105468	ID:chr21:17709162:17709530:up	chr21	17709162	17709530	369	*	31.9975	3.67568	7.71478e-05	3.32614	0.995175	0.884196	0.00515596	7.94041	0.0290982	4.45442	1.08335	0.858315	0.0150061	Distal Intergenic	21	17777404	17792509	15106	2	246312	ENST00000430401.5	82979	ENSG00000240770	C21orf91-OT1
31	ID:chr1:205772725:205773029	chr1	205772725	205773029	305	*	68.1031	2.73245	2.14877e-06	2.54686	2.6233	0.498003	0.0209978	1.3449	0.435559	0.292851	0.17693	0.911115	0.0411162	ID:chr1:205772725:205773029:up	chr1	205772725	205773029	305	*	69.9239	2.75851	5.74745e-05	2.50092	3.63331	0.0894484	2.49614	0.483969	0.881511	0.0659608	-0.996932	0.556856	-0.0883986	Promoter (2-3kb)	1	205771062	205775151	4090	2	8934	ENST00000492534.1	2122	ENSG00000117280	RAB29
312	ID:chr16:29626750:29627839	chr16	29626750	29627839	1090	*	380.225	1.22639	2.35333e-06	1.15482	0.309851	0.765115	0.0504541	1.81883	0.00228416	1.52762	0.37753	0.353205	0.273717	ID:chr16:29626750:29627839:up	chr16	29626750	29627839	1090	*	412.019	1.36637	4.1225e-06	1.28078	0.599867	0.451247	0.145131	2.03707	0.00593471	1.5985	-0.0708406	0.941564	-0.0323547	Intron (ENST00000568175.1/ENST00000568175.1, intron 3 of 4)	16	29599179	29599265	87	2	100500917	ENST00000578247.1	-27485	ENSG00000265462	MIR3680-1
137	ID:chr11:121309605:121310384	chr11	121309605	121310384	780	*	56.4779	2.82225	2.55943e-06	2.63415	1.56288	0.690439	0.01428	5.94098	0.00952568	4.54822	-0.226301	0.906833	-0.0371398	ID:chr11:121309605:121310384:up	chr11	121309605	121310384	780	*	50.3583	2.67774	0.000300696	2.40205	0.719585	0.901384	0.0056223	5.59729	0.0261904	3.79704	0.155447	0.958502	0.013954	3' UTR	11	121305750	121307843	2094	1	6309	ENST00000527183.1	3855	ENSG00000109929	SC5D
366	ID:chr17:62098608:62099175	chr17	62098608	62099175	568	*	106.143	2.11808	2.55943e-06	1.97732	0.906726	0.698521	0.0285735	1.96141	0.127631	0.766393	-0.50561	0.548055	-0.204676	ID:chr17:62098608:62099175:up	chr17	62098608	62099175	568	*	106.086	2.04322	9.36064e-05	1.86579	1.13541	0.535597	0.0474534	1.43803	0.433979	0.28425	-0.17464	0.914124	-0.0358826	Distal Intergenic	17	61942605	62065278	122674	2	9969	ENST00000397786.7	-33330	ENSG00000108510	MED13
762	ID:chr6:44260331:44260816	chr6	44260331	44260816	486	*	300.274	1.48908	2.85221e-06	1.39499	0.353585	0.709801	0.06261	0.373412	0.738044	0.12866	0.329433	0.573259	0.195409	ID:chr6:44260331:44260816:up	chr6	44260331	44260816	486	*	307.206	1.52534	3.88117e-06	1.42976	0.200704	0.869629	0.0303788	0.261427	0.887486	0.0686117	0.602711	0.194015	0.387386	Promoter (<=1kb)	6	44258693	44260144	1452	2	4794	ENST00000443607.2	-187	ENSG00000146232	NFKBIE
485	ID:chr2:3222782:3223484	chr2	3222782	3223484	703	*	81.5363	2.57161	3.00802e-06	2.39587	5.05863	0.101271	0.0314822	3.40043	0.0559413	1.92734	-1.40888	0.122246	-0.676581	ID:chr2:3222782:3223484:up	chr2	3222782	3223484	703	*	66.3519	2.205	0.0046452	1.83524	4.65776	0.197202	0.0203513	4.01234	0.0445042	2.42255	-0.547089	0.696144	-0.0861781	Intron (ENST00000478754.5/7260, intron 6 of 10)	2	3196911	3214452	17542	2	7260	ENST00000470625.1	-8330	ENSG00000032389	EIPR1
109	ID:chr10:63173707:63174380	chr10	63173707	63174380	674	*	73.5972	3.5912	3.34808e-06	3.24393	0.27241	0.94286	0.00535627	8.73847	0.00655081	5.79776	1.27466	0.235056	0.35252	ID:chr10:63173707:63174380:up	chr10	63173707	63174380	674	*	63.27	3.36722	0.000141223	2.93109	1.01275	0.601337	0.0391022	8.47881	0.0140104	5.63584	0.887104	0.602191	0.0844127	Promoter (2-3kb)	10	63167221	63176555	9335	2	221037	ENST00000467356.5	2175	ENSG00000171988	JMJD1C
871	ID:chr9:136225046:136226396	chr9	136225046	136226396	1351	*	679.118	-0.947721	3.34843e-06	-0.89403	-0.756984	0.150865	-0.546895	-0.944792	0.133315	-0.509124	-0.0987749	0.84693	-0.070735	ID:chr9:136225046:136226396:down	chr9	136225046	136226396	1351	*	732.395	-0.640854	0.00732556	-0.559006	-0.556043	0.329189	-0.265439	-0.613436	0.428749	-0.276259	-0.332783	0.360661	-0.230904	Promoter (<=1kb)	9	136211264	136224877	13614	2	169714	ENST00000455222.1	-169	ENSG00000165661	QSOX2
531	ID:chr21:25428292:25429048	chr21	25428292	25429048	757	*	89.8299	2.84254	3.39434e-06	2.61856	-0.615322	0.869795	-0.0115973	5.13133	0.00253354	4.51442	1.1122	0.246148	0.38124	ID:chr21:25428292:25429048:up	chr21	25428292	25429048	757	*	83.2775	2.71232	0.000124772	2.41547	0.570791	0.833248	0.0179378	5.40312	0.00353887	4.79661	0.974484	0.436543	0.138228	Promoter (<=1kb)	21	25385822	25428933	43112	2	54072	ENST00000670098.1	0	ENSG00000185433	LINC00158
354	ID:chr17:47717824:47718853	chr17	47717824	47718853	1030	*	237.857	1.97383	3.39842e-06	1.83617	-0.431859	0.725038	-0.0504544	1.07064	0.383813	0.310976	0.985077	0.736273	0.0581	ID:chr17:47717824:47718853:up	chr17	47717824	47718853	1030	*	184.616	1.50533	0.00170355	1.31373	-0.583788	0.619974	-0.0631413	0.663449	0.73695	0.13379	0.0914067	0.986646	0.0030855	Distal Intergenic	17	47733236	47746122	12887	1	30009	ENST00000177694.2	-14383	ENSG00000073861	TBX21
535	ID:chr21:25583071:25583602	chr21	25583071	25583602	532	*	38.8547	4.02337	3.57693e-06	3.70102	-0.495964	0.910898	-0.00757976	7.10947	0.0382523	3.47481	1.14882	0.660729	0.0744353	ID:chr21:25583071:25583602:up	chr21	25583071	25583602	532	*	34.6324	3.65931	0.00103459	3.05578	-3.71984	0.40724	-0.015752	8.79601	0.0128289	5.82632	1.31095	0.66249	0.0440524	Promoter (<=1kb)	21	25582770	25583326	557	2	282566	ENST00000567517.1	0	ENSG00000260583	LINC00515
792	ID:chr7:43647847:43650942	chr7	43647847	43650942	3096	*	1143.97	-0.774916	3.58812e-06	-0.733372	0.0671419	0.944677	0.018111	-0.556746	0.236147	-0.356181	-0.0437698	0.934453	-0.0320856	ID:chr7:43647847:43650942:down	chr7	43647847	43650942	3096	*	1171.67	-0.690036	3.16974e-05	-0.645184	0.496407	0.33309	0.268663	-0.937422	0.0916206	-0.553386	-0.412657	0.115638	-0.333877	Promoter (<=1kb)	7	43639257	43650296	11040	2	55744	ENST00000395879.5	0	ENSG00000106603	COA1
98	ID:chr10:4175617:4177176	chr10	4175617	4177176	1560	*	194.793	1.81105	3.76722e-06	1.68998	0.379667	0.849612	0.0220954	0.230579	0.846608	0.0789305	0.30667	0.598173	0.184498	ID:chr10:4175617:4177176:up	chr10	4175617	4177176	1560	*	171.42	1.52646	0.00732556	1.24661	0.892198	0.596358	0.039479	-0.826527	0.558872	-0.215492	-0.164939	0.87094	-0.058981	Distal Intergenic	10	4205441	4243728	38288	2	100652988	ENST00000659601.1	66552		LINC00702
61	ID:chr1:67338656:67340286	chr1	67338656	67340286	1631	*	185.657	1.724	3.77095e-06	1.61166	0.919853	0.485555	0.0767896	0.913321	0.461072	0.25993	0.196145	0.834214	0.0846402	ID:chr1:67338656:67340286:up	chr1	67338656	67340286	1631	*	177.056	1.63362	0.000173952	1.47709	1.42466	0.185142	0.150989	0.972187	0.549639	0.217291	0.405788	0.68759	0.109879	Exon (ENST00000262345.5/3595, exon 8 of 16)	1	67326769	67338750	11982	1	3595	ENST00000441640.3	11887	ENSG00000081985	IL12RB2
817	ID:chr8:127224912:127225840	chr8	127224912	127225840	929	*	85.0636	2.39439	3.88274e-06	2.2302	0.670983	0.857964	0.00937655	5.20634	0.00147531	4.65219	0.914798	0.570229	0.134624	ID:chr8:127224912:127225840:up	chr8	127224912	127225840	929	*	72.9656	2.01261	0.00434411	1.70032	0.574245	0.883649	0.00873067	5.21396	0.0085042	4.37467	1.21636	0.481987	0.0945512	Promoter (<=1kb)	8	127168359	127224476	56118	2	103021165	ENST00000641487.1	-436		CASC19
355	ID:chr17:47719026:47719331	chr17	47719026	47719331	306	*	32.4356	4.00798	4.43437e-06	3.70098	-0.260353	0.947688	-0.00592643	7.2378	0.0338458	3.66774	1.75743	0.32754	0.165255	ID:chr17:47719026:47719331:up	chr17	47719026	47719331	306	*	18.8033	3.18426	0.0348627	0.0766348	-1.08488	0.764508	-0.0125265	7.54808	0.0752704	2.71429	1.01387	0.773053	0.0323382	Distal Intergenic	17	47733236	47746122	12887	1	30009	ENST00000177694.2	-13905	ENSG00000073861	TBX21
257	ID:chr14:50038034:50039052	chr14	50038034	50039052	1019	*	204.321	1.78813	4.95907e-06	1.66575	-0.557441	0.753041	-0.0310246	0.640171	0.541865	0.216402	-0.264254	0.753649	-0.119324	ID:chr14:50038034:50039052:up	chr14	50038034	50039052	1019	*	166.117	1.41971	0.00190775	1.24585	0.0699415	0.980031	0.00490703	0.433508	0.798655	0.110002	0.322803	0.7576	0.0906909	Promoter (<=1kb)	14	50007318	50039088	31771	2	196913	ENST00000603474.1	36		LINC01599
363	ID:chr17:56786677:56787811	chr17	56786677	56787811	1135	*	142.038	1.9395	5.21312e-06	1.80463	0.805045	0.699004	0.0308276	3.94792	0.000158485	3.76399	0.458014	0.544392	0.211673	ID:chr17:56786677:56787811:up	chr17	56786677	56787811	1135	*	147.697	1.99149	8.20831e-07	1.88995	1.3171	0.390694	0.0736393	3.40923	0.00378363	3.10243	0.242746	0.882604	0.0433811	Distal Intergenic	17	56791913	56795292	3380	2	339210	ENST00000570754.5	7481	ENSG00000214226	C17orf67
608	ID:chr3:4850292:4851262	chr3	4850292	4851262	971	*	61.5522	3.53053	5.21312e-06	3.22648	0.32407	0.88017	0.0187936	5.15941	0.0316159	3.27762	-0.278251	0.870156	-0.0526158	ID:chr3:4850292:4851262:up	chr3	4850292	4851262	971	*	52.386	3.20288	0.000232867	2.81892	0.135252	0.96359	0.00695258	4.86032	0.0854916	2.05224	-0.123447	0.964507	-0.0124562	Intron (ENST00000465436.5/ENST00000465436.5, intron 1 of 2)	3	4814639	4847181	32543	1	3708	ENST00000649908.1	35653	ENSG00000150995	ITPR1
220	ID:chr12:76158385:76159320	chr12	76158385	76159320	936	*	185.623	1.35571	5.41415e-06	1.27036	-0.355601	0.855356	-0.0231906	1.39163	0.0583869	0.76438	1.36374	0.0649064	0.923948	ID:chr12:76158385:76159320:up	chr12	76158385	76159320	936	*	166.628	1.09214	0.0131192	0.904308	-0.116418	0.963129	-0.00747488	0.769404	0.57315	0.209659	0.564952	0.717413	0.0768485	Distal Intergenic	12	76044902	76084958	40057	2	4673	ENST00000261182.12	-73427	ENSG00000187109	NAP1L1
834	ID:chr8:29468814:29469897	chr8	29468814	29469897	1084	*	109.496	2.42547	5.54315e-06	2.24957	0.587891	0.83556	0.0153699	8.05823	0.00581987	5.71172	-0.0861625	0.946355	-0.0288018	ID:chr8:29468814:29469897:up	chr8	29468814	29469897	1084	*	101.836	2.26948	0.000121828	2.06075	0.599472	0.806332	0.020579	7.24853	0.0214252	4.71309	-0.0225128	0.992411	-0.00212829	Distal Intergenic	8	29333064	29350684	17621	2	1846	ENST00000240100.7	-118130	ENSG00000120875	DUSP4
391	ID:chr18:55069321:55070227	chr18	55069321	55070227	907	*	126.986	1.63815	5.69203e-06	1.53276	0.701744	0.773567	0.0171515	1.27081	0.248596	0.428275	-0.705672	0.435265	-0.250967	ID:chr18:55069321:55070227:up	chr18	55069321	55070227	907	*	154.004	2.01371	7.2759e-08	1.9172	0.786745	0.719518	0.0225809	1.65744	0.141985	0.592203	0.192356	0.884934	0.0483176	Distal Intergenic	18	55107788	55119584	11797	2	101927229	ENST00000657832.1	49357	ENSG00000267013	LINC01929
475	ID:chr2:237998482:237999057	chr2	237998482	237999057	576	*	65.9288	3.63197	6.36142e-06	3.27073	3.41611	0.329064	0.0192029	0.0479256	0.987346	0.00727633	1.87212	0.0758006	1.05508	ID:chr2:237998482:237999057:up	chr2	237998482	237999057	576	*	73.2505	3.83854	1.56217e-05	3.42295	3.47954	0.264054	0.0220148	-0.591973	0.874029	-0.0700006	1.52061	0.245437	0.164175	Intron (ENST00000440223.5/140739, intron 5 of 7)	2	237973095	238035922	62828	1	140739	ENST00000434137.2	25387	ENSG00000184182	UBE2F
224	ID:chr12:92551788:92552566	chr12	92551788	92552566	779	*	128.306	2.14946	6.51518e-06	1.99273	0.542711	0.801926	0.0250552	-0.00200603	0.999062	-0.000598836	0.444778	0.743584	0.105455	ID:chr12:92551788:92552566:up	chr12	92551788	92552566	779	*	89.4865	1.40153	0.0268796	1.07259	0.535808	0.798524	0.0256906	-0.271912	0.914414	-0.0536207	0.868889	0.505873	0.121858	Distal Intergenic	12	92466451	92492091	25641	1	100507616	ENST00000504409.3	85337		LINC02397
803	ID:chr7:91164959:91165955	chr7	91164959	91165955	997	*	128.93	1.81854	6.99938e-06	1.69456	1.74282	0.264357	0.0905698	1.14499	0.281071	0.388576	-0.905987	0.44043	-0.211373	ID:chr7:91164959:91165955:up	chr7	91164959	91165955	997	*	109.276	1.53255	0.000640384	1.37585	-0.413906	0.926782	-0.00486575	1.41996	0.285784	0.385543	-0.73906	0.523694	-0.131421	Intron (ENST00000380050.8/5218, intron 14 of 14)	7	91264433	91271326	6894	1	8321	ENST00000287934.4	-98478	ENSG00000157240	FZD1
225	ID:chr12:92702700:92703705	chr12	92702700	92703705	1006	*	157.936	1.64755	7.00495e-06	1.53814	-0.239295	0.910496	-0.0143579	0.969915	0.327109	0.344101	1.14214	0.804484	0.0314437	ID:chr12:92702700:92703705:up	chr12	92702700	92703705	1006	*	152.137	1.52241	0.000214518	1.38278	-0.0249667	0.995491	-0.00132063	0.381088	0.854026	0.0832827	0.943361	0.880362	0.0136431	Promoter (<=1kb)	12	92702843	92708547	5705	1	338809	ENST00000397833.3	0
326	ID:chr16:85750292:85751963	chr16	85750292	85751963	1672	*	804.496	-0.769368	7.2377e-06	-0.731487	-0.082382	0.936229	-0.0207724	-0.702293	0.0913573	-0.492213	-0.226654	0.524161	-0.177041	ID:chr16:85750292:85751963:down	chr16	85750292	85751963	1672	*	783.695	-0.886482	4.78493e-06	-0.834387	0.0178345	0.990859	0.00533654	-0.818847	0.13834	-0.474311	-0.071064	0.92641	-0.0395945	Promoter (<=1kb)	16	85690084	85751010	60927	2	404550	ENST00000602758.1	0	ENSG00000154102	C16orf74
581	ID:chr3:119637949:119639552	chr3	119637949	119639552	1604	*	308.632	1.18496	7.27021e-06	1.11022	0.182997	0.917652	0.0149943	0.80582	0.313083	0.345785	0.115424	0.889816	0.0591766	ID:chr3:119637949:119639552:up	chr3	119637949	119639552	1604	*	286.003	1.0216	0.000185836	0.936288	-0.603971	0.67583	-0.0403001	0.80331	0.444604	0.273276	0.685298	0.202626	0.400556	Intron (ENST00000495362.1/ENST00000495362.1, intron 1 of 1)	3	119648400	119654727	6328	2	64091	ENST00000476092.1	15175	ENSG00000121577	POPDC2
188	ID:chr12:12009115:12011656	chr12	12009115	12011656	2542	*	627.258	0.97015	8.42324e-06	0.911354	0.0921873	0.940384	0.017888	0.237616	0.638401	0.148128	0.323456	0.230093	0.271743	ID:chr12:12009115:12011656:up	chr12	12009115	12011656	2542	*	585.968	0.808679	0.00600102	0.702048	0.602612	0.447506	0.143616	-0.307623	0.686356	-0.15341	0.343202	0.332929	0.242296	Distal Intergenic	12	12049844	12099684	49841	1	79370	ENST00000589718.5	-38188	ENSG00000121380	BCL2L14
477	ID:chr2:241788313:241789328	chr2	241788313	241789328	1016	*	127.353	2.19027	9.44938e-06	2.02221	-0.224733	0.917652	-0.0136078	1.28363	0.447331	0.281482	0.406222	0.725299	0.120511	ID:chr2:241788313:241789328:up	chr2	241788313	241789328	1016	*	123.176	2.115	0.000175939	1.901	0.0553142	0.984262	0.00461189	1.69042	0.394106	0.322348	0.747606	0.510435	0.14076	Intron (ENST00000192314.7/64090, intron 1 of 3)	2	241776822	241804287	27466	1	64090	ENST00000192314.7	11491	ENSG00000154252	GAL3ST2
453	ID:chr2:172437504:172438320	chr2	172437504	172438320	817	*	122.391	1.95998	9.69897e-06	1.81838	0.169515	0.921691	0.0172585	1.7398	0.150611	0.643412	0.122089	0.911364	0.0473272	ID:chr2:172437504:172438320:up	chr2	172437504	172438320	817	*	121.257	1.94882	1.08642e-05	1.81604	-0.0785968	0.974345	-0.00680809	1.97487	0.178049	0.587429	0.0844131	0.969104	0.0127156	Intron (ENST00000412899.5/3655, intron 1 of 6)	2	172427789	172504252	76464	1	3655	ENST00000458358.5	9715	ENSG00000091409	ITGA6
69	ID:chr1:89286017:89287563	chr1	89286017	89287563	1547	*	129.023	1.80275	1.00995e-05	1.67946	4.49287	0.194365	0.0252852	2.22762	0.0367104	1.38513	1.03181	0.183921	0.516218	ID:chr1:89286017:89287563:up	chr1	89286017	89287563	1547	*	110.398	1.46598	0.00169898	1.29371	6.05709	0.388112	0.0068124	1.94195	0.176033	0.584862	1.11254	0.456405	0.112449	Promoter (2-3kb)	1	89289676	89290337	662	2	729930	ENST00000446360.1	2774		LOC729930
309	ID:chr16:27253627:27254953	chr16	27253627	27254953	1327	*	156.73	1.47789	1.02703e-05	1.37891	-0.543909	0.731241	-0.038056	1.41459	0.124654	0.615532	0.839103	0.20503	0.470207	ID:chr16:27253627:27254953:up	chr16	27253627	27254953	1327	*	160.419	1.53002	0.000868844	1.35843	-0.0153341	0.997267	-0.00109836	2.19509	0.0382971	1.26239	0.713693	0.412837	0.199757	Intron (ENST00000361439.9/197370, intron 2 of 7)	16	27233070	27258151	25082	2	197370	ENST00000563900.5	3198	ENSG00000169189	NSMCE1
557	ID:chr22:35647763:35649257	chr22	35647763	35649257	1495	*	239.743	1.46612	1.02703e-05	1.36523	-0.474042	0.725038	-0.0459348	1.24056	0.179674	0.498671	-0.176337	0.885138	-0.0564749	ID:chr22:35647763:35649257:up	chr22	35647763	35649257	1495	*	200.755	1.06158	0.0095377	0.895872	-0.0166127	0.996245	0.000133678	0.393434	0.832149	0.094422	-0.0764424	0.967418	-0.0142947	Promoter (<=1kb)	22	35648446	35668404	19959	1	80830	ENST00000409652.5	0	ENSG00000221963	APOL6
60	ID:chr1:64960617:64961012	chr1	64960617	64961012	396	*	83.5522	1.91102	1.06754e-05	1.77902	-0.480723	0.900552	-0.0086989	2.03703	0.0508932	1.13942	0.857059	0.551051	0.152725	ID:chr1:64960617:64961012:up	chr1	64960617	64961012	396	*	91.7124	2.05319	1.1728e-05	1.91344	0.825221	0.697961	0.0313863	1.66488	0.195071	0.507701	0.779319	0.718804	0.0575541	Intron (ENST00000342505.5/3716, intron 1 of 24)	1	64833391	64966284	132894	2	3716	ENST00000671929.1	5272	ENSG00000162434	JAK1
184	ID:chr12:116537174:116538352	chr12	116537174	116538352	1179	*	173.675	1.77357	1.12167e-05	1.64527	0.274495	0.856011	0.0279519	0.797434	0.524132	0.225095	0.111262	0.910198	0.0490363	ID:chr12:116537174:116538352:up	chr12	116537174	116538352	1179	*	149.217	1.52473	0.00327984	1.31037	-0.509128	0.715561	-0.0431518	0.0934817	0.973072	0.0200902	0.0229355	0.987646	0.00700721	Promoter (1-2kb)	12	116536064	116536518	455	1	100287569	ENST00000477702.1	1110	ENSG00000196668	LINC00173
513	ID:chr20:49669203:49670216	chr20	49669203	49670216	1014	*	91.6393	2.21893	1.1823e-05	2.05118	3.49614	0.329686	0.0215228	3.04792	0.0411707	1.92502	0.980099	0.235284	0.426347	ID:chr20:49669203:49670216:up	chr20	49669203	49670216	1014	*	76.0918	1.85432	0.00344161	1.58673	3.22024	0.408145	0.0158676	2.32784	0.228613	0.562961	0.235851	0.910587	0.0311703	Intron (ENST00000371711.4/9334, intron 1 of 8)	20	49632945	49713878	80934	2	9334	ENST00000371711.4	43662	ENSG00000158470	B4GALT5
365	ID:chr17:57463214:57463699	chr17	57463214	57463699	486	*	101.074	1.92684	1.18932e-05	1.78779	1.54442	0.532573	0.0264764	0.574464	0.632004	0.173256	-0.836829	0.517941	-0.173308	ID:chr17:57463214:57463699:up	chr17	57463214	57463699	486	*	101.725	1.9163	0.000145449	1.74104	2.40439	0.231551	0.0402634	0.607955	0.748657	0.129644	0.355181	0.842539	0.0497494	Intron (ENST00000416426.6/124540, intron 6 of 13)	17	57444487	57596950	152464	1	124540	ENST00000582772.1	18727	ENSG00000153944	MSI2
250	ID:chr13:97459146:97460499	chr13	97459146	97460499	1354	*	103.339	2.56615	1.23323e-05	2.36159	1.05828	0.521808	0.0581488	8.97781	0.00186246	6.66307	-0.300013	0.805802	-0.0887121	ID:chr13:97459146:97460499:up	chr13	97459146	97460499	1354	*	101.763	2.54462	5.15715e-05	2.3164	0.948673	0.562741	0.0534647	8.88793	0.00305941	7.02417	-0.365484	0.842109	-0.0481481	Intron (ENST00000245304.5/5911, intron 1 of 1)	13	97434471	97464710	30240	1	5911	ENST00000476869.1	24675	ENSG00000125249	RAP2A
384	ID:chr18:34860413:34860891	chr18	34860413	34860891	479	*	79.7774	2.96338	1.28714e-05	2.70307	2.71492	0.626744	0.00352909	9.29052	0.00232395	6.66111	1.15783	0.497114	0.142118	ID:chr18:34860413:34860891:up	chr18	34860413	34860891	479	*	62.2767	2.6608	0.00215961	2.22806	3.2523	0.43922	0.0138886	7.9404	0.0189256	5.09089	1.97423	0.162985	0.161088	Intron (ENST00000283365.13/1837, intron 15 of 21)	18	34875237	34890543	15307	1	1837	ENST00000590831.2	-14346	ENSG00000134769	DTNA
644	ID:chr4:4491914:4492798	chr4	4491914	4492798	885	*	64.4383	2.82578	1.30618e-05	2.59078	2.12622	0.728788	0.0028568	2.16948	0.27382	0.527757	3.11549	0.198064	0.113938	ID:chr4:4491914:4492798:up	chr4	4491914	4492798	885	*	46.3388	2.28364	0.00214797	1.9815	2.33807	0.654988	0.00422941	1.92857	0.514236	0.268124	1.89377	0.369169	0.0804849	Intron (ENST00000505286.5/53407, intron 1 of 10)	4	4476121	4481700	5580	2	104472519	ENST00000515487.1	-10214	ENSG00000248221	STX18-IT1
855	ID:chr9:111915576:111916664	chr9	111915576	111916664	1089	*	87.2157	2.16545	1.3341e-05	2.00313	1.45851	0.718143	0.014294	2.25551	0.113671	0.918847	-0.0578144	0.976082	-0.0105448	ID:chr9:111915576:111916664:up	chr9	111915576	111916664	1089	*	71.0838	1.64632	0.0215349	1.26958	4.87056	0.534421	0.00474705	0.427382	0.897862	0.0586606	-0.543322	0.655273	-0.102446	Exon (ENST00000490110.5/7357, exon 3 of 6)	9	111929249	111931308	2060	1	7357	ENST00000474306.1	-12585	ENSG00000148154	UGCG
320	ID:chr16:56048590:56048944	chr16	56048590	56048944	355	*	32.3249	3.50483	1.38075e-05	3.22601	-0.724043	0.712158	-0.0337051	4.24056	0.0781827	1.97709	-0.121149	0.945733	-0.0250367	ID:chr16:56048590:56048944:up	chr16	56048590	56048944	355	*	24.1218	2.9774	0.00471194	2.52617	-0.996415	0.627285	-0.0333106	3.27537	0.370812	0.498307	0.0325926	0.988687	0.00461998	Intron (ENST00000663751.1/ENST00000663751.1, intron 1 of 2)	16	55846154	55956031	109878	2	221223	ENST00000521992.5	-92559	ENSG00000159398	CES5A
554	ID:chr22:29938134:29938874	chr22	29938134	29938874	741	*	82.5189	2.32507	1.38075e-05	2.14431	-0.938709	0.501994	-0.0710464	1.19165	0.408426	0.300572	-0.18906	0.890961	-0.0516422	ID:chr22:29938134:29938874:up	chr22	29938134	29938874	741	*	79.25	2.19778	0.000221837	1.98036	-0.325039	0.841645	-0.0272822	2.24296	0.189254	0.620408	-0.219468	0.928171	-0.0234566	Intron (ENST00000401950.6/8897, intron 1 of 19)	22	29971051	30026037	54987	1	8897	ENST00000406629.1	-32177	ENSG00000100330	MTMR3
42	ID:chr1:230109857:230110594	chr1	230109857	230110594	738	*	352.566	1.28567	1.4319e-05	1.19737	-0.495932	0.619346	-0.0741169	0.227059	0.82792	0.0878852	0.298102	0.598589	0.18288	ID:chr1:230109857:230110594:up	chr1	230109857	230110594	738	*	375.968	1.41195	8.20831e-07	1.33335	-0.420631	0.633356	-0.0801082	0.242142	0.879721	0.0736653	0.416932	0.429572	0.224831	Intron (ENST00000494106.1/2590, intron 1 of 6)	1	230067259	230092033	24775	1	2590	ENST00000488903.1	42598	ENSG00000143641	GALNT2
750	ID:chr6:32462621:32462986	chr6	32462621	32462986	366	*	46.9863	4.11873	1.67444e-05	3.58928	4.43516	0.337052	0.0136257	7.93112	0.0287263	3.95553	1.51523	0.363567	0.170966	ID:chr6:32462621:32462986:up	chr6	32462621	32462986	366	*	25.3039	3.1983	0.0294627	0.0712796	3.98588	0.481445	0.00850233	7.0075	0.110936	1.99287	-0.160301	0.975064	-0.00439424	Intron (ENST00000449413.1/ENST00000449413.1, intron 1 of 1)	6	32439887	32445046	5160	1	3122	ENST00000395388.7	22734	ENSG00000204287	HLA-DRA
763	ID:chr6:45709873:45710967	chr6	45709873	45710967	1095	*	183.103	1.61068	1.71081e-05	1.49198	0.344191	0.843356	0.0253584	0.640494	0.524654	0.225136	0.733182	0.410755	0.267272	ID:chr6:45709873:45710967:up	chr6	45709873	45710967	1095	*	138.83	1.03745	0.032009	0.804363	-0.303626	0.885009	-0.0161691	0.135201	0.956852	0.0317695	0.191125	0.924418	0.0286997	Distal Intergenic	6	45932694	45937464	4771	2	53405	ENST00000476852.1	226497	ENSG00000112782	CLIC5
670	ID:chr5:1497514:1499318	chr5	1497514	1499318	1805	*	368.704	0.995057	1.71351e-05	0.928112	-0.356885	0.602354	-0.104351	0.626796	0.397045	0.289408	-0.0952756	0.927608	-0.0389774	ID:chr5:1497514:1499318:up	chr5	1497514	1499318	1805	*	364.361	0.972295	8.39033e-05	0.896681	-0.707889	0.23933	-0.41105	1.02615	0.17036	0.470512	-0.333759	0.678637	-0.122898	Promoter (2-3kb)	5	1488377	1494928	6552	2	79888	ENST00000507282.1	-2586	ENSG00000153395	LPCAT1
673	ID:chr5:151270674:151271018	chr5	151270674	151271018	345	*	37.7264	3.28676	1.79553e-05	3.01805	2.81984	0.497623	0.00911239	7.96861	0.0130135	4.98322	1.05088	0.840133	0.0241616	ID:chr5:151270674:151271018:up	chr5	151270674	151271018	345	*	46.0879	3.56461	1.13038e-05	3.28854	0.342841	0.990425	0.000239827	9.11794	0.00433757	6.94182	1.48574	0.752272	0.024595	Distal Intergenic	5	151259799	151267255	7457	1	2760	ENST00000523004.1	10875	ENSG00000196743	GM2A
549	ID:chr22:21690413:21690695	chr22	21690413	21690695	283	*	41.6946	3.56637	1.96989e-05	3.21409	-1.96735	0.718143	-0.0109962	8.28311	0.0119971	5.12486	0.555892	0.94544	0.00767083	ID:chr22:21690413:21690695:up	chr22	21690413	21690695	283	*	33.7819	3.25499	0.00161791	2.74804	-3.45299	0.569953	-0.00993197	6.00753	0.129865	1.67202	-0.455344	0.941244	-0.00890841	Intron (ENST00000335025.12/23759, intron 15 of 20)	22	21694661	21697902	3242	1	23759	ENST00000462188.1	-3966	ENSG00000100023	PPIL2
888	ID:chr9:89999346:90000286	chr9	89999346	90000286	941	*	317.725	1.33687	2.11216e-05	1.23968	0.722879	0.620494	0.0510292	1.76329	0.0225959	1.15726	-0.180916	0.780556	-0.106545	ID:chr9:89999346:90000286:up	chr9	89999346	90000286	941	*	298.914	1.20145	0.0027868	1.04282	1.13905	0.40329	0.0731416	1.91006	0.035859	1.08749	-0.736235	0.149445	-0.470536	Intron (ENST00000656288.1/101927847, intron 4 of 6)	9	89978275	90000846	22572	1	101927847	ENST00000665098.1	21071		LOC101927847
292	ID:chr15:76056868:76057605	chr15	76056868	76057605	738	*	160.906	1.5373	2.19121e-05	1.42112	-0.3038	0.8159	-0.0351651	2.08491	0.0510764	1.16792	0.312116	0.733742	0.126811	ID:chr15:76056868:76057605:up	chr15	76056868	76057605	738	*	153.251	1.4226	0.000485326	1.28021	-0.289255	0.799173	-0.0411536	2.13787	0.0891854	0.898569	0.856449	0.226188	0.371197	Promoter (<=1kb)	15	75936264	76057017	120754	2	145957	ENST00000566417.5	0	ENSG00000169752	NRG4
860	ID:chr9:113517080:113517542	chr9	113517080	113517542	463	*	169.929	1.37704	2.19121e-05	1.27629	0.23791	0.963699	0.00373664	1.80642	0.0175113	1.24058	0.50141	0.603622	0.175816	ID:chr9:113517080:113517542:up	chr9	113517080	113517542	463	*	157.13	1.19006	0.00531656	1.02076	2.15481	0.128858	1.50094	1.31696	0.215314	0.444843	-0.4732	0.771613	-0.0645329	Promoter (<=1kb)	9	113517270	113583690	66421	1	5998	ENST00000496113.1	0	ENSG00000138835	RGS3
615	ID:chr3:61181975:61183094	chr3	61181975	61183094	1120	*	94.7039	2.64043	2.30194e-05	2.40335	-0.656326	0.603014	-0.0641493	8.35562	0.0057909	5.80434	0.97583	0.45838	0.189563	ID:chr3:61181975:61183094:up	chr3	61181975	61183094	1120	*	72.2141	2.08972	0.0158194	1.56876	-0.345532	0.804281	-0.035041	8.61416	0.00734202	6.34963	1.45962	0.269234	0.155469	Intron (ENST00000492590.6/2272, intron 2 of 9)	3	60535810	61251384	715575	2	2272	ENST00000490952.1	68290	ENSG00000189283	FHIT
708	ID:chr6:137746379:137746655	chr6	137746379	137746655	277	*	32.7866	3.72144	2.32313e-05	3.36351	-0.602521	0.827604	-0.0183566	4.56248	0.104796	1.72285	2.22705	0.103085	0.365801	ID:chr6:137746379:137746655:up	chr6	137746379	137746655	277	*	29.2768	3.7341	0.00109768	3.13183	-0.111093	0.978551	-0.00347914	4.46299	0.20212	1.00818	2.16808	0.165439	0.140685	Intron (ENST00000635999.1/102723649, intron 2 of 2)	6	137730170	137739087	8918	2	100507406	ENST00000668179.1	-7292	ENSG00000234956	LINC02539
315	ID:chr16:30471041:30473905	chr16	30471041	30473905	2865	*	585.815	0.90063	2.39853e-05	0.842264	0.525343	0.471933	0.149872	1.08384	0.034562	0.708861	0.396089	0.479628	0.238296	ID:chr16:30471041:30473905:up	chr16	30471041	30473905	2865	*	520.773	0.643068	0.0118496	0.550822	0.438802	0.571851	0.106002	1.10191	0.0478396	0.672806	-0.0120951	0.992065	-0.00350064	Promoter (<=1kb)	16	30472719	30474607	1889	1	3683	ENST00000562652.1	0	ENSG00000005844	ITGAL
277	ID:chr15:41928713:41929959	chr15	41928713	41929959	1247	*	324.599	1.06189	2.4246e-05	0.98947	0.267241	0.821627	0.0385812	0.73111	0.244582	0.383833	0.436916	0.203973	0.341897	ID:chr15:41928713:41929959:up	chr15	41928713	41929959	1247	*	336.008	1.0872	0.00111127	0.965357	0.577424	0.474206	0.133724	0.71843	0.529281	0.231951	-0.360423	0.56691	-0.165002	Exon (ENST00000564168.2/101928363, exon 4 of 4)	15	41921417	41929286	7870	1	101928363	ENST00000564168.2	7296	ENSG00000259883	EHD4-AS1
665	ID:chr5:138653973:138654862	chr5	138653973	138654862	890	*	224.596	1.54431	2.42599e-05	1.42385	0.720699	0.630793	0.0435271	-0.0675588	0.957444	-0.0249693	0.245593	0.813508	0.0920561	ID:chr5:138653973:138654862:up	chr5	138653973	138654862	890	*	191.31	1.19099	0.0150069	0.960827	0.242308	0.899377	0.0174663	-0.425061	0.791853	-0.113608	0.364444	0.748893	0.0889077	Intron (ENST00000517980.5/1495, intron 2 of 5)	5	138663837	138783353	119517	1	1495	ENST00000524127.5	-8975	ENSG00000044115	CTNNA1
356	ID:chr17:47719384:47719729	chr17	47719384	47719729	346	*	114.065	2.28391	2.52548e-05	2.08884	1.17614	0.718368	0.016813	4.14745	0.00260486	3.76214	1.16412	0.187038	0.493533	ID:chr17:47719384:47719729:up	chr17	47719384	47719729	346	*	90.0079	1.83863	0.00622343	1.52154	1.88284	0.404098	0.0412383	3.30185	0.0498908	1.88925	1.09758	0.257621	0.247347	Distal Intergenic	17	47733236	47746122	12887	1	30009	ENST00000177694.2	-13507	ENSG00000073861	TBX21
621	ID:chr4:102390503:102390851	chr4	102390503	102390851	349	*	52.0782	2.78319	2.54995e-05	2.54509	2.3237	0.335633	0.0469466	1.94683	0.377153	0.390656	0.18325	0.958697	0.0120932	ID:chr4:102390503:102390851:up	chr4	102390503	102390851	349	*	57.3927	2.9925	0.00023076	2.62994	1.34897	0.73062	0.0138987	1.63889	0.580988	0.218791	0.505694	0.920932	0.0133048	Intron (ENST00000502903.1/64116, intron 1 of 3)	4	102304407	102353000	48594	2	64116	ENST00000510255.5	-37503	ENSG00000138821	SLC39A8
307	ID:chr16:23516621:23517119	chr16	23516621	23517119	499	*	206.562	-1.50774	2.56108e-05	-1.39201	0.568031	0.753885	0.0333119	-0.337974	0.74355	-0.12628	-0.122297	0.897455	-0.0549529	ID:chr16:23516621:23517119:down	chr16	23516621	23517119	499	*	235.214	-0.907467	0.0287338	-0.717508	0.680592	0.698907	0.0342329	0.0529849	0.981992	0.014943	0.404714	0.613519	0.144128	Intron (ENST00000569300.5/23062, intron 2 of 5)	16	23491745	23521995	30251	2	23062	ENST00000569300.5	4876	ENSG00000103365	GGA2
744	ID:chr6:2857560:2858256	chr6	2857560	2858256	697	*	259.407	1.16389	2.71581e-05	1.0824	0.15596	0.928038	0.014716	1.19898	0.155098	0.523445	0.116942	0.876415	0.0654006	ID:chr6:2857560:2858256:up	chr6	2857560	2858256	697	*	261.719	1.18	1.61392e-05	1.10144	0.363603	0.73062	0.0551655	1.00943	0.364977	0.318588	-0.361217	0.578067	-0.162484	Exon (ENST00000654948.1/221756, exon 2 of 3)	6	2854031	2854107	77	2	100616285	ENST00000583158.1	-3453	ENSG00000266750	MIR4645
136	ID:chr11:118841504:118841807	chr11	118841504	118841807	304	*	59.4625	3.16436	2.79875e-05	2.85942	3.59229	0.465974	0.012312	0.662801	0.800535	0.0992808	0.185632	0.904569	0.0447755	ID:chr11:118841504:118841807:up	chr11	118841504	118841807	304	*	39.3145	2.42943	0.0300326	1.54912	3.48453	0.345618	0.0280223	0.747004	0.863513	0.0774179	-0.559549	0.757338	-0.0614839	Distal Intergenic	11	118883892	118897787	13896	1	643	ENST00000292174.5	-42085	ENSG00000160683	CXCR5
314	ID:chr16:29820403:29821365	chr16	29820403	29821365	963	*	278.726	1.14076	2.90928e-05	1.05999	0.84809	0.425949	0.115572	1.48003	0.031219	0.909309	0.198034	0.773706	0.111369	ID:chr16:29820403:29821365:up	chr16	29820403	29821365	963	*	263.856	0.968915	0.00326691	0.85034	0.88584	0.395398	0.120817	0.924212	0.391574	0.301543	-0.113726	0.91533	-0.0425373	Promoter (<=1kb)	16	29820452	29840271	19820	1	9961	ENST00000566859.5	0	ENSG00000013364	MVP
59	ID:chr1:59560771:59562016	chr1	59560771	59562016	1246	*	219.408	-1.31501	3.14832e-05	-1.21673	-0.117764	0.968564	-0.00476423	-1.33185	0.175726	-0.51766	-0.70084	0.264337	-0.393255	ID:chr1:59560771:59562016:down	chr1	59560771	59562016	1246	*	226.538	-1.2405	0.00297601	-1.07664	-0.21429	0.935579	-0.00921325	-1.06133	0.493851	-0.244811	-0.52293	0.592495	-0.134628	Intron (ENST00000634606.1/55277, intron 7 of 16)	1	59553918	59762728	208811	1	55277	ENST00000371210.1	6853	ENSG00000172456	FGGY
237	ID:chr13:40025728:40026978	chr13	40025728	40026978	1251	*	152.584	2.21281	3.23714e-05	2.01171	3.82942	0.161793	0.033957	-0.765264	0.454528	-0.26213	0.510626	0.465037	0.252176	ID:chr13:40025728:40026978:up	chr13	40025728	40026978	1251	*	130.517	1.85232	0.00186821	1.60085	3.51919	0.243414	0.0227864	-0.837513	0.599311	-0.196102	0.402918	0.682245	0.112595	Distal Intergenic	13	40172505	40189028	16524	1	100874127	ENST00000455241.2	-145527		LINC00332
72	ID:chr1:92502261:92502669	chr1	92502261	92502669	409	*	51.4928	3.18496	3.27423e-05	2.8821	4.43724	0.243177	0.0190413	6.38363	0.0871381	2.17575	3.06826	0.128605	0.164351	ID:chr1:92502261:92502669:up	chr1	92502261	92502669	409	*	49.0073	3.32094	0.000218141	2.9131	4.69124	0.085669	0.0383677	7.67735	0.046184	3.63549	2.60225	0.342542	0.0587589	Distal Intergenic	1	92473043	92486925	13883	2	2672	ENST00000294702.6	-15336	ENSG00000162676	GFI1
296	ID:chr15:90190595:90192409	chr15	90190595	90192409	1815	*	884.477	-0.992324	3.46006e-05	-0.920072	-0.368803	0.689102	-0.0650331	-0.18161	0.792057	-0.0979391	0.165201	0.721691	0.119682	ID:chr15:90190595:90192409:down	chr15	90190595	90192409	1815	*	916.399	-0.838102	0.000133864	-0.771871	-0.126124	0.907461	-0.025437	-0.125608	0.903887	-0.0583281	-0.0166695	0.983072	-0.00961508	Promoter (<=1kb)	15	90191922	90193563	1642	1	10509	ENST00000560263.1	0	ENSG00000185033	SEMA4B
344	ID:chr17:35242237:35244766	chr17	35242237	35244766	2530	*	750.816	0.761863	3.47883e-05	0.706933	-0.404569	0.517727	-0.141203	1.08082	0.0170171	0.761803	0.138278	0.719434	0.109792	ID:chr17:35242237:35244766:up	chr17	35242237	35244766	2530	*	685.835	0.540726	0.026225	0.454878	-0.0164835	0.992568	-0.00438264	0.927758	0.106354	0.53152	-0.13392	0.876623	-0.058682	Promoter (<=1kb)	17	35243071	35266360	23290	1	162394	ENST00000542451.1	0	ENSG00000166750	SLFN5
692	ID:chr5:78757228:78758935	chr5	78757228	78758935	1708	*	283.336	1.06821	3.52204e-05	0.992512	0.597365	0.473848	0.129912	0.898774	0.168666	0.465306	-0.0977492	0.924531	-0.0406377	ID:chr5:78757228:78758935:up	chr5	78757228	78758935	1708	*	269.91	0.962369	0.00144425	0.859739	-0.0761291	0.96434	-0.0106568	1.2192	0.109177	0.577749	0.504015	0.584357	0.141903	Intron (ENST00000514587.1/10184, intron 3 of 3)	5	78632260	78770021	137762	2	10184	ENST00000514587.1	11086	ENSG00000145685	LHFPL2
662	ID:chr5:133398675:133399491	chr5	133398675	133399491	817	*	115.841	2.32618	3.56762e-05	2.1196	-0.142362	0.938348	-0.0136354	0.877995	0.650577	0.164878	-0.530141	0.616544	-0.16336	ID:chr5:133398675:133399491:up	chr5	133398675	133399491	817	*	98.6103	1.95902	0.0131192	1.52122	-0.203407	0.905214	-0.0188518	0.350568	0.924055	0.0461316	-0.30393	0.85805	-0.0472638	Intron (ENST00000265342.12/23105, intron 4 of 15)	5	133427596	133427706	111	2	100302134	ENST00000408360.1	28215	ENSG00000221287	MIR1289-2
288	ID:chr15:67783212:67785343	chr15	67783212	67785343	2132	*	498.322	-1.02231	3.56949e-05	-0.949312	0.199007	0.823371	0.0477411	-0.693654	0.366847	-0.308649	-0.309731	0.479866	-0.217311	ID:chr15:67783212:67785343:down	chr15	67783212	67785343	2132	*	516.77	-0.823265	9.14371e-05	-0.761552	0.201448	0.831575	0.0432349	-0.615989	0.398958	-0.289757	-0.158742	0.845289	-0.0704678	Intron (ENST00000178640.10/5607, intron 21 of 21)	15	67819704	67833836	14133	1	390598	ENST00000341418.10	-34361	ENSG00000188779	SKOR1
540	ID:chr21:37207671:37209306	chr21	37207671	37209306	1636	*	314.382	0.995444	3.56949e-05	0.915816	0.0518389	0.96961	0.0105508	0.91218	0.267731	0.383989	0.00681563	0.996052	0.00374628	ID:chr21:37207671:37209306:up	chr21	37207671	37209306	1636	*	280.201	0.733212	0.0126866	0.624131	-0.0113387	0.996478	-0.00175615	0.605527	0.640439	0.182987	-0.538543	0.548771	-0.152814	Promoter (<=1kb)	21	37208503	37220688	12186	1	257203	ENST00000581640.5	0	ENSG00000230366	DSCR9
606	ID:chr3:46504838:46505109	chr3	46504838	46505109	272	*	26.7916	4.42941	3.60315e-05	3.93937	-0.510937	0.924233	-0.00364136	7.70556	0.0530917	2.95283	-0.222432	0.909926	-0.0356891	ID:chr3:46504838:46505109:up	chr3	46504838	46505109	272	*	25.251	4.68881	0.000344952	3.91902	-0.0786064	0.99291	-0.00132965	7.24852	0.100518	2.17285	-0.530867	0.832557	-0.038774	Distal Intergenic	3	46497976	46500950	2975	1	83597	ENST00000296142.4	6862	ENSG00000163825	RTP3
151	ID:chr11:59101800:59102976	chr11	59101800	59102976	1177	*	672.012	-0.796576	3.68865e-05	-0.746013	-0.330369	0.738905	-0.0582852	-0.723813	0.149339	-0.449762	0.425049	0.272171	0.316642	ID:chr11:59101800:59102976:down	chr11	59101800	59102976	1177	*	721.23	-0.550432	0.0287578	-0.458718	0.223983	0.821909	0.0420631	-0.724622	0.275057	-0.361058	0.484634	0.214011	0.335341	Distal Intergenic	11	59107185	59127410	20226	1	374393	ENST00000411426.1	-4209	ENSG00000189057	FAM111B
825	ID:chr8:19095671:19097830	chr8	19095671	19097830	2160	*	445.929	-1.01645	3.83137e-05	-0.945158	0.263185	0.804696	0.0450283	-0.26391	0.798703	-0.100895	0.0392497	0.950731	0.0269339	ID:chr8:19095671:19097830:down	chr8	19095671	19097830	2160	*	480.673	-0.69185	0.0213381	-0.573759	0.370935	0.705146	0.0621098	0.235411	0.870029	0.0791069	-0.158646	0.78307	-0.0922486	Exon (ENST00000658536.1/ENST00000658536.1, exon 2 of 2)	8	18936041	19084730	148690	2	23362	ENST00000521475.1	-10941	ENSG00000156011	PSD3
143	ID:chr11:34650423:34650859	chr11	34650423	34650859	437	*	87.8339	2.24128	3.87744e-05	2.05338	3.93118	0.285348	0.0250144	4.41048	0.0224707	3.19899	-0.137148	0.954674	-0.0171361	ID:chr11:34650423:34650859:up	chr11	34650423	34650859	437	*	66.2142	1.70594	0.0237009	1.29204	4.33752	0.0894484	3.12189	3.72993	0.110563	1.39635	0.258762	0.9271	0.0215183	Intron (ENST00000257831.7/26298, intron 4 of 8)	11	34642627	34646894	4268	1	26298	ENST00000527935.1	7796	ENSG00000135373	EHF
293	ID:chr15:79977311:79979270	chr15	79977311	79979270	1960	*	357.839	1.19833	3.87744e-05	1.10834	-0.280568	0.764013	-0.0541321	0.117653	0.90282	0.0521338	-0.0533575	0.934775	-0.0346761	ID:chr15:79977311:79979270:up	chr15	79977311	79979270	1960	*	336.663	1.05676	0.00208071	0.927505	-0.302616	0.70105	-0.0733579	-0.259179	0.854356	-0.0866886	0.000836272	0.999395	0.000674514	Distal Intergenic	15	79960892	79971196	10305	2	597	ENST00000267953.4	-6115	ENSG00000140379	BCL2A1
480	ID:chr2:25453156:25453863	chr2	25453156	25453863	708	*	90.478	2.8935	4.11949e-05	2.57797	-0.726069	0.92205	-0.00416291	8.84306	0.00455287	6.1145	1.57507	0.182161	0.366536	ID:chr2:25453156:25453863:up	chr2	25453156	25453863	708	*	63.2552	2.21283	0.0161708	1.61966	1.4202	0.710029	0.0159516	7.97434	0.0209788	4.9587	0.979559	0.619703	0.0719965	Intron (ENST00000496972.6/1838, intron 10 of 17)	2	25383683	25428016	44334	2	1838	ENST00000489949.5	-25140	ENSG00000138101	DTNB
489	ID:chr2:43130859:43131893	chr2	43130859	43131893	1035	*	819.293	-0.836184	4.14264e-05	-0.778825	0.0410155	0.973777	0.00950242	-0.197217	0.700762	-0.123346	0.103529	0.836589	0.0757048	ID:chr2:43130859:43131893:down	chr2	43130859	43131893	1035	*	870.487	-0.623232	0.0137184	-0.532925	-0.150503	0.878721	-0.0328383	-0.0484318	0.972103	-0.0210584	0.341031	0.409712	0.220742	Promoter (<=1kb)	2	43096176	43132480	36305	2	100506047	ENST00000663868.1	587		LINC02580
765	ID:chr6:506273:507105	chr6	506273	507105	833	*	131.72	2.40631	4.75838e-05	2.16467	3.33014	0.133483	0.043884	-0.49979	0.760181	-0.115115	0.260714	0.843489	0.073075	ID:chr6:506273:507105:up	chr6	506273	507105	833	*	131.909	2.37958	0.000860512	2.02359	3.27766	0.129698	0.0384388	-1.11355	0.568867	-0.207479	0.80978	0.414929	0.17811	Intron (ENST00000230449.9/55770, intron 23 of 27)	6	393279	395915	2637	1	3662	ENST00000469834.1	112994	ENSG00000137265	IRF4
889	ID:chr9:91207749:91209047	chr9	91207749	91209047	1299	*	133.849	1.85723	4.76383e-05	1.69805	0.691512	0.619697	0.0553754	1.75626	0.189867	0.575167	-0.174981	0.868772	-0.0664208	ID:chr9:91207749:91209047:up	chr9	91207749	91209047	1299	*	162.492	2.1892	7.4745e-06	2.03024	0.316878	0.85963	0.0237536	1.92563	0.185462	0.565163	-0.592797	0.540962	-0.147222	Exon (ENST00000608358.1/ENST00000608358.1, exon 1 of 1)	9	91213960	91220919	6960	2	549	ENST00000473695.1	11872	ENSG00000148090	AUH
703	ID:chr6:13427616:13428762	chr6	13427616	13428762	1147	*	374.447	1.09006	4.90314e-05	1.00837	0.657158	0.60422	0.0563862	1.19165	0.100209	0.607288	0.237382	0.830096	0.0836102	ID:chr6:13427616:13428762:up	chr6	13427616	13428762	1147	*	370.501	1.01724	0.0019298	0.899054	0.272685	0.87104	0.0217939	0.742883	0.519181	0.236157	0.24874	0.873813	0.0478108	Intron (ENST00000379287.4/54438, intron 1 of 1)	6	13357830	13408137	50308	2	54438	ENST00000379284.1	-19479	ENSG00000145990	GFOD1
191	ID:chr12:122646743:122647606	chr12	122646743	122647606	864	*	188.354	1.50707	5.04751e-05	1.38518	0.380947	0.743538	0.0499162	0.146018	0.926996	0.0393137	0.22627	0.697447	0.140255	ID:chr12:122646743:122647606:up	chr12	122646743	122647606	864	*	171.871	1.24473	0.00111127	1.10956	0.220862	0.867588	0.0289432	0.865913	0.649254	0.17251	0.70361	0.0800034	0.531959	Distal Intergenic	12	122620042	122626375	6334	1	9735	ENST00000534995.1	26701	ENSG00000184445	KNTC1
492	ID:chr2:47487011:47487572	chr2	47487011	47487572	562	*	59.6797	2.91674	5.08818e-05	2.62091	5.08805	0.201552	0.0228772	7.79172	0.0135559	4.90824	-0.563333	0.839475	-0.0427852	ID:chr2:47487011:47487572:up	chr2	47487011	47487572	562	*	55.2744	2.82945	0.000626645	2.45647	4.74071	0.315019	0.0162191	7.79601	0.020761	4.92857	-0.0232684	0.994644	-0.000618629	Intron (ENST00000645506.1/4436, intron 15 of 16)	2	47476509	47513063	36555	1	4436	ENST00000644900.1	10502	ENSG00000095002	MSH2
887	ID:chr9:89701316:89701751	chr9	89701316	89701751	436	*	105.839	1.6019	5.10407e-05	1.47515	-0.82744	0.399561	-0.135018	1.55526	0.179753	0.550668	0.000327697	0.999819	0.000615918	ID:chr9:89701316:89701751:up	chr9	89701316	89701751	436	*	114.298	1.73773	3.1295e-05	1.60937	-1.32468	0.156125	-0.857216	1.24296	0.417673	0.288034	-0.904316	0.44105	-0.145777	Promoter (<=1kb)	9	89701651	89719670	18020	1	100129066	ENST00000444374.1	0	ENSG00000237372	UNQ6494
447	ID:chr2:145739708:145740645	chr2	145739708	145740645	938	*	71.9081	3.10378	5.11289e-05	2.75977	2.38333	0.455679	0.0251009	8.2979	0.0102868	5.27693	0.173235	0.921423	0.0349958	ID:chr2:145739708:145740645:up	chr2	145739708	145740645	938	*	67.4888	2.90371	0.00090288	2.47251	1.58721	0.707063	0.013503	9.20628	0.00571902	6.78944	1.39581	0.086629	0.883109	Intron (ENST00000651680.1/ENST00000651680.1, intron 1 of 1)	2	145070819	145117634	46816	1	401014	ENST00000626394.2	668889	ENSG00000226674	TEX41
186	ID:chr12:11981064:11981707	chr12	11981064	11981707	644	*	85.7468	2.03481	5.18197e-05	1.85883	1.35584	0.601499	0.0311541	2.87283	0.0187975	2.17805	0.654447	0.656445	0.123855	ID:chr12:11981064:11981707:up	chr12	11981064	11981707	644	*	77.1312	1.84082	0.000549524	1.65165	1.39871	0.581423	0.0322117	2.61641	0.0680502	1.26738	0.0905275	0.975273	0.00762964	Distal Intergenic	12	12049844	12099684	49841	1	79370	ENST00000589718.5	-68137	ENSG00000121380	BCL2L14
335	ID:chr17:17403310:17404451	chr17	17403310	17404451	1142	*	262.681	-1.35616	5.1829e-05	-1.24717	0.856461	0.439343	0.10477	-1.28186	0.155005	-0.537274	-0.7211	0.207361	-0.445078	ID:chr17:17403310:17404451:down	chr17	17403310	17404451	1142	*	282.282	-1.13703	0.000640384	-1.02173	-0.133322	0.949422	-0.0107393	-0.573837	0.763998	-0.122725	-0.263343	0.811427	-0.0636734	Distal Intergenic	17	17345269	17347152	1884	1	56953	ENST00000480529.1	58041	ENSG00000205309	NT5M
432	ID:chr19:6669723:6670417	chr19	6669723	6670417	695	*	150.711	2.09546	5.42757e-05	1.89951	0.579755	0.743833	0.0339848	4.69177	0.000768865	4.32256	-0.442851	0.622008	-0.171271	ID:chr19:6669723:6670417:up	chr19	6669723	6670417	695	*	140.453	1.98273	0.00102423	1.73354	0.255451	0.913483	0.0131876	5.00026	0.000710817	4.67754	-0.311421	0.781008	-0.0811142	Promoter (<=1kb)	19	6661253	6670117	8865	2	8740	ENST00000245912.7	0	ENSG00000125735	TNFSF14
84	ID:chr10:124601122:124602139	chr10	124601122	124602139	1018	*	877.812	-0.804965	5.79308e-05	-0.74769	-0.571119	0.284585	-0.320834	-0.187786	0.795823	-0.0976702	0.133366	0.706691	0.108341	ID:chr10:124601122:124602139:down	chr10	124601122	124602139	1018	*	923.633	-0.626116	0.000824046	-0.57021	-0.37467	0.515861	-0.147138	-0.343495	0.727981	-0.142877	-0.272553	0.561974	-0.16526	Intron (ENST00000368842.10/64077, intron 6 of 6)	10	124605200	124613425	8226	1	64077	ENST00000486535.1	-3061	ENSG00000107902	LHPP
584	ID:chr3:125110691:125111003	chr3	125110691	125111003	313	*	68.9302	2.5954	5.90541e-05	2.35186	2.09276	0.461416	0.0346942	8.46456	0.00386987	6.10946	-0.000585325	0.999819	0.000467139	ID:chr3:125110691:125111003:up	chr3	125110691	125111003	313	*	68.2894	2.47268	5.66565e-05	2.26983	-0.56045	0.931971	-0.00188269	5.71802	0.0984177	2.05315	0.185755	0.953408	0.0147052	Promoter (<=1kb)	3	125107881	125110718	2838	2	84561	ENST00000479231.1	0	ENSG00000221955	SLC12A8
79	ID:chr10:110535872:110536821	chr10	110535872	110536821	950	*	357.526	1.09461	6.12329e-05	1.01255	-0.343921	0.754204	-0.0498356	0.950819	0.173443	0.467841	0.37004	0.418185	0.252586	ID:chr10:110535872:110536821:up	chr10	110535872	110536821	950	*	414.873	1.39872	2.74592e-09	1.34343	0.737726	0.388869	0.146596	1.39806	0.0629659	0.722283	0.446002	0.367755	0.255276	Distal Intergenic	10	110567691	110604636	36946	1	9126	ENST00000361804.4	-30870	ENSG00000108055	SMC3
465	ID:chr2:222789383:222790141	chr2	222789383	222790141	759	*	97.7237	2.46232	6.34068e-05	2.2274	3.69616	0.176886	0.0373438	8.95932	0.00187485	6.65393	0.186463	0.842225	0.0813676	ID:chr2:222789383:222790141:up	chr2	222789383	222790141	759	*	73.8811	1.95142	0.0194097	1.4759	3.298	0.404278	0.00818988	8.35543	0.00710289	6.26833	-0.00227869	0.998861	-0.000154704	Distal Intergenic	2	222860942	222942222	81281	1	2181	ENST00000392066.7	-70801	ENSG00000123983	ACSL3
138	ID:chr11:122856555:122857144	chr11	122856555	122857144	590	*	131.877	1.56233	6.40158e-05	1.43519	-0.218625	0.942751	-0.0082187	0.6019	0.58296	0.196657	0.713748	0.637052	0.126243	ID:chr11:122856555:122857144:up	chr11	122856555	122857144	590	*	143.336	1.75603	4.1225e-06	1.64619	0.208343	0.941549	0.00921229	1.09431	0.323559	0.346115	1.06171	0.500471	0.101693	Intron (ENST00000227348.9/56253, intron 5 of 9)	11	122862303	122872637	10335	1	56253	ENST00000533709.1	-5159	ENSG00000109943	CRTAM
16	ID:chr1:15963491:15964646	chr1	15963491	15964646	1156	*	205.202	1.41327	6.47786e-05	1.29772	1.25709	0.308671	0.115681	1.10762	0.3064	0.365435	0.523786	0.352379	0.312541	ID:chr1:15963491:15964646:up	chr1	15963491	15964646	1156	*	189.657	1.21191	0.012783	0.990795	1.04383	0.413246	0.0910395	0.669952	0.716623	0.143772	0.23947	0.828729	0.071332	Intron (ENST00000375743.8/7709, intron 2 of 15)	1	15945933	15952973	7041	2	7709	ENST00000494020.1	-10518	ENSG00000116809	ZBTB17
814	ID:chr8:124756941:124758125	chr8	124756941	124758125	1185	*	284.707	1.1279	6.63369e-05	1.04146	-0.167859	0.913652	-0.0197968	0.485323	0.584024	0.196149	0.723013	0.066221	0.57124	ID:chr8:124756941:124758125:up	chr8	124756941	124758125	1185	*	289.469	1.15381	5.14276e-05	1.06734	0.611987	0.548723	0.0885288	0.833374	0.417764	0.286961	0.556645	0.202366	0.366726	Distal Intergenic	8	124550790	124728429	177640	2	9788	ENST00000518547.5	-28512	ENSG00000170873	MTSS1
807	ID:chr8:103138691:103139195	chr8	103138691	103139195	505	*	91.9468	2.75686	6.7643e-05	2.45237	0.780953	0.807243	0.0137501	8.73847	0.00391597	6.19015	0.706941	0.685001	0.102397	ID:chr8:103138691:103139195:up	chr8	103138691	103139195	505	*	72.7768	2.25257	0.0197787	1.51457	1.34001	0.485698	0.0504492	8.43072	0.0109975	5.8833	0.132857	0.969809	0.00843696	Promoter (1-2kb)	8	103140713	103230305	89593	1	79870	ENST00000438105.2	-1518	ENSG00000164929	BAALC
34	ID:chr1:212596039:212596896	chr1	212596039	212596896	858	*	131.227	1.52386	7.10936e-05	1.39845	-0.821644	0.963302	-9.33006e-05	2.10998	0.0325727	1.33648	0.709728	0.334136	0.335046	ID:chr1:212596039:212596896:up	chr1	212596039	212596896	858	*	118.66	1.33513	0.00635003	1.13158	4.26321	0.615541	0.00310521	1.63383	0.172833	0.53591	0.124272	0.946708	0.0238205	Intron (ENST00000366981.8/467, intron 1 of 3)	1	212608628	212620772	12145	1	467	ENST00000613954.4	-11732	ENSG00000162772	ATF3
156	ID:chr11:64742780:64746276	chr11	64742780	64746276	3497	*	2913.43	-0.607156	7.35742e-05	-0.569228	-3.673e-05	0.999884	0.00191525	-0.138204	0.788099	-0.0878485	-0.227607	0.133265	-0.211093	ID:chr11:64742780:64746276:down	chr11	64742780	64746276	3497	*	2892.68	-0.631256	3.11555e-05	-0.591102	0.0114144	0.992259	0.00520481	-0.233542	0.702661	-0.132035	-0.17275	0.378876	-0.149344	Promoter (<=1kb)	11	64726911	64743789	16879	2	10235	ENST00000377494.5	0	ENSG00000068831	RASGRP2
622	ID:chr4:102563857:102565222	chr4	102563857	102565222	1366	*	209.038	1.2716	7.35742e-05	1.17596	-0.11864	0.93645	-0.0174905	0.671425	0.504679	0.235749	-0.43657	0.448563	-0.254563	ID:chr4:102563857:102565222:up	chr4	102563857	102565222	1366	*	224.045	1.45929	1.44342e-06	1.37674	-0.0867874	0.958438	-0.0116695	1.25958	0.152938	0.513614	-0.0877694	0.938295	-0.0324182	Intron (ENST00000394820.8/4790, intron 5 of 23)	4	102557105	102580588	23484	1	4790	ENST00000510638.1	6752	ENSG00000109320	NFKB1
632	ID:chr4:184288059:184289287	chr4	184288059	184289287	1229	*	148.446	1.48593	7.88055e-05	1.36277	0.141792	0.955347	0.00773947	1.49871	0.117913	0.649884	0.0837723	0.934422	0.0370544	ID:chr4:184288059:184289287:up	chr4	184288059	184289287	1229	*	142.61	1.31475	0.0227468	1.01557	0.621584	0.678618	0.04135	1.87328	0.187664	0.551599	-0.0698387	0.966186	-0.0166492	Distal Intergenic	4	184341774	184343736	1963	2	728175	ENST00000670015.1	54449	ENSG00000180712	LINC02363
711	ID:chr6:138817453:138818537	chr6	138817453	138818537	1085	*	74.8688	2.21309	8.37697e-05	2.00598	-0.317587	0.87777	-0.0184334	2.85794	0.0601214	1.57145	-0.896763	0.259208	-0.39848	ID:chr6:138817453:138818537:up	chr6	138817453	138818537	1085	*	71.3002	2.11836	0.00111127	1.85374	-1.62989	0.381085	-0.048591	3.28987	0.0529182	1.83484	-0.219769	0.900559	-0.0369465	Intron (ENST00000423192.5/345930, intron 3 of 20)	6	138796120	138838404	42285	1	345930	ENST00000401414.3	21333	ENSG00000203734	ECT2L
165	ID:chr11:82995742:82997607	chr11	82995742	82997607	1866	*	232.106	1.28401	8.5475e-05	1.1781	0.0788585	0.96267	0.0106018	0.319591	0.721437	0.135329	-0.046766	0.956657	-0.0246651	ID:chr11:82995742:82997607:up	chr11	82995742	82997607	1866	*	213.109	1.10407	0.00629764	0.942178	-0.0254291	0.993624	-0.00283866	-0.0451061	0.983898	-0.0138894	0.032381	0.987525	0.00572309	Promoter (<=1kb)	11	82982359	82997478	15120	2	27314	ENST00000534301.5	0	ENSG00000137502	RAB30
745	ID:chr6:28940570:28941848	chr6	28940570	28941848	1279	*	303.822	1.11183	8.65005e-05	1.01825	-0.122002	0.913788	-0.0245815	1.60227	0.0117777	1.12913	-0.0271322	0.981709	-0.00981044	ID:chr6:28940570:28941848:up	chr6	28940570	28941848	1279	*	283.276	0.948075	0.0123372	0.791748	-0.28529	0.757751	-0.0557148	1.8047	0.0186413	1.16374	0.352697	0.758601	0.0861159	Distal Intergenic	6	28903002	28923988	20987	2	5987	ENST00000377194.7	-16582	ENSG00000204713	TRIM27
150	ID:chr11:57424759:57425512	chr11	57424759	57425512	754	*	295.326	1.26432	8.67164e-05	1.1587	-0.0671285	0.965559	-0.00976414	0.28386	0.771789	0.113382	0.123111	0.905126	0.0515835	ID:chr11:57424759:57425512:up	chr11	57424759	57425512	754	*	284.95	1.2081	0.00289883	1.04915	0.222255	0.829598	0.0406674	-0.204886	0.894807	-0.0663785	-0.085346	0.957359	-0.0210641	Promoter (<=1kb)	11	57417880	57425856	7977	2	29015	ENST00000529113.5	344	ENSG00000134802	SLC43A3
340	ID:chr17:3002461:3004770	chr17	3002461	3004770	2310	*	1139.17	-0.772817	9.02453e-05	-0.718295	-0.0130457	0.990438	-0.00334671	-0.192519	0.751558	-0.111173	-0.278235	0.237504	-0.241077	ID:chr17:3002461:3004770:down	chr17	3002461	3004770	2310	*	1153.43	-0.73356	8.27962e-05	-0.673595	-0.238359	0.727252	-0.0730231	-0.135259	0.895061	-0.0624741	-0.24256	0.576482	-0.155321	Intron (ENST00000637138.1/23108, intron 15 of 25)	17	3008101	3026248	18148	1	23108	ENST00000575979.1	-3331	ENSG00000132359	RAP1GAP2
166	ID:chr11:9263852:9265668	chr11	9263852	9265668	1817	*	583.765	0.765726	9.038e-05	0.718529	0.127092	0.900596	0.0288611	1.13219	0.0124216	0.808113	-0.0197251	0.966746	-0.0154656	ID:chr11:9263852:9265668:up	chr11	9263852	9265668	1817	*	566.127	0.692812	0.00557251	0.605282	0.468823	0.509003	0.145195	1.21859	0.0299491	0.761596	0.166947	0.720456	0.109022	Promoter (<=1kb)	11	9138825	9265350	126526	2	23258	ENST00000328194.8	0	ENSG00000184014	DENND5A
731	ID:chr6:159989905:159990447	chr6	159989905	159990447	543	*	55.6082	2.57734	9.27107e-05	2.32536	0.761887	0.764512	0.0226124	4.50734	0.031258	2.99932	0.307076	0.88196	0.0440458	ID:chr6:159989905:159990447:up	chr6	159989905	159990447	543	*	43.6957	2.21191	0.032387	1.3485	0.704835	0.78539	0.0219944	4.6904	0.0624805	2.39621	0.106771	0.974353	0.00772402	Intron (ENST00000356956.5/3482, intron 1 of 47)	6	160003291	160007664	4374	2	100271873	ENST00000601203.1	17217	ENSG00000268257	AIRN
407	ID:chr19:16141189:16141520	chr19	16141189	16141520	332	*	196.454	-1.23929	9.56049e-05	-1.1388	-0.0311497	0.991067	-0.00145823	-1.76451	0.00761327	-1.33149	-0.0136042	0.993312	-0.00356225	ID:chr19:16141189:16141520:down	chr19	16141189	16141520	332	*	200.641	-1.17728	0.00221064	-1.03602	0.267909	0.896766	0.0176415	-1.43466	0.134525	-0.56641	0.553078	0.655672	0.101716	Promoter (2-3kb)	19	16143685	16154863	11179	1	84941	ENST00000586872.5	-2165	ENSG00000196684	HSH2D
694	ID:chr5:88250953:88251654	chr5	88250953	88251654	702	*	63.7839	2.66102	9.57876e-05	2.39938	2.8596	0.552147	0.00628314	8.28311	0.00660552	5.67935	-0.331975	0.854823	-0.0557613	ID:chr5:88250953:88251654:up	chr5	88250953	88251654	702	*	69.2215	2.86431	0.000206538	2.53768	2.6319	0.569949	0.0032304	8.24852	0.0100245	5.9117	0.781849	0.501786	0.136774	Promoter (<=1kb)	5	88228441	88251037	22597	2	153396	ENST00000503943.5	0	ENSG00000164180	TMEM161B
202	ID:chr12:24718600:24719893	chr12	24718600	24719893	1294	*	183.953	1.48723	9.78536e-05	1.35924	-0.515228	0.715883	-0.0445438	0.727345	0.547565	0.212975	-0.0889989	0.938305	-0.0336851	ID:chr12:24718600:24719893:up	chr12	24718600	24719893	1294	*	181.235	1.47	9.69059e-05	1.34718	-0.922601	0.490338	-0.0757381	0.944989	0.536888	0.224199	0.115455	0.946048	0.02539	Intron (ENST00000653796.1/ENST00000653796.1, intron 1 of 4)	12	24817656	24830328	12673	2	586	ENST00000543099.1	110435	ENSG00000060982	BCAT1
122	ID:chr10:89332205:89334374	chr10	89332205	89334374	2170	*	508.369	0.946438	9.80034e-05	0.872123	-0.157303	0.891643	-0.0268421	0.619074	0.428954	0.273236	0.519461	0.250935	0.361814	ID:chr10:89332205:89334374:up	chr10	89332205	89334374	2170	*	455.195	0.684899	0.0148156	0.586137	-0.0408188	0.975549	-0.0095984	0.457887	0.705372	0.155389	0.251595	0.704847	0.120281	Promoter (<=1kb)	10	89332484	89340971	8488	1	3437	ENST00000371811.4	0	ENSG00000119917	IFIT3
638	ID:chr4:38131494:38132709	chr4	38131494	38132709	1216	*	163.848	1.43558	0.000100639	1.31443	0.443857	0.821137	0.0253681	0.414046	0.755146	0.119285	0.906146	0.208451	0.471476	ID:chr4:38131494:38132709:up	chr4	38131494	38132709	1216	*	152.296	1.25655	0.0184758	0.996515	0.619231	0.70105	0.0410352	-0.257116	0.912365	-0.0552384	0.958256	0.214011	0.373285	Promoter (<=1kb)	4	38132707	38137402	4696	1	23216	ENST00000405444.3	0	ENSG00000065882	TBC1D1
643	ID:chr4:40301376:40302410	chr4	40301376	40302410	1035	*	436.374	-0.917122	0.000103349	-0.844218	-0.32456	0.744603	-0.0564506	-0.547933	0.327567	-0.31274	0.192717	0.762785	0.114457	ID:chr4:40301376:40302410:down	chr4	40301376	40302410	1035	*	474.941	-0.634353	0.0479521	-0.497826	0.397743	0.635276	0.0828045	-0.639974	0.517515	-0.237609	0.0890476	0.925873	0.039531	Distal Intergenic	4	40316485	40330419	13935	1	101060498	ENST00000510551.1	-14075	ENSG00000249241	LINC02265
282	ID:chr15:59482709:59482996	chr15	59482709	59482996	288	*	82.1621	2.71053	0.00010342	2.40908	-0.547064	0.877833	-0.0104763	3.182	0.296187	0.638604	-0.663982	0.603301	-0.150529	ID:chr15:59482709:59482996:up	chr15	59482709	59482996	288	*	71.2195	2.21584	0.0242677	1.53057	0.507961	0.846816	0.0166789	2.40091	0.39527	0.384075	-0.0653618	0.977192	-0.00789679	Intron (ENST00000558348.5/145773, intron 4 of 4)	15	59445106	59492323	47218	1	145773	ENST00000561361.1	37603	ENSG00000157470	FAM81A
144	ID:chr11:35125923:35127603	chr11	35125923	35127603	1681	*	238.577	1.12566	0.000114034	1.03301	0.360055	0.782685	0.040952	0.598115	0.463018	0.254823	0.354772	0.673992	0.153135	ID:chr11:35125923:35127603:up	chr11	35125923	35127603	1681	*	226.658	0.981885	0.00412355	0.856381	0.300978	0.814245	0.0367299	0.851407	0.502219	0.242746	0.24702	0.825838	0.0715845	Distal Intergenic	11	35136234	35137726	1493	2	100507144	ENST00000530263.1	10123	ENSG00000255521	LOC100507144
474	ID:chr2:234489083:234489400	chr2	234489083	234489400	318	*	110.396	2.17737	0.000114957	1.95784	3.73595	0.241941	0.0237625	5.54434	7.73516e-05	5.11305	0.840714	0.355105	0.298069	ID:chr2:234489083:234489400:up	chr2	234489083	234489400	318	*	97.5196	1.93678	0.00449399	1.61836	5.02189	0.567756	0.0031278	5.26195	0.00101579	4.86608	0.939172	0.305909	0.235333	Distal Intergenic	2	234493041	234497053	4013	2	10123	ENST00000390645.2	7653	ENSG00000188042	ARL4C
223	ID:chr12:9118135:9118634	chr12	9118135	9118634	500	*	48.1244	3.53117	0.000114964	3.04481	0.320326	0.946563	0.00489331	8.42466	0.0135402	5.00935	0.353547	0.801219	0.0852301	ID:chr12:9118135:9118634:up	chr12	9118135	9118634	500	*	56.5102	3.79919	1.97952e-05	3.41386	0.835382	0.788556	0.0175306	8.7769	0.0137327	5.74311	0.468164	0.819444	0.0488723	Promoter (1-2kb)	12	9110314	9116229	5916	2	2	ENST00000404455.2	-1906	ENSG00000175899	A2M
275	ID:chr15:40905831:40907533	chr15	40905831	40907533	1703	*	746.458	-0.718803	0.000116518	-0.667652	-0.140868	0.876758	-0.0361607	-0.746035	0.199395	-0.416975	-0.268154	0.342688	-0.22251	ID:chr15:40905831:40907533:down	chr15	40905831	40907533	1703	*	752.526	-0.680997	0.0015757	-0.612945	-0.437755	0.63191	-0.072504	-0.751807	0.251533	-0.378106	-0.472269	0.081375	-0.385665	Promoter (<=1kb)	15	40906811	40910337	3527	1	105370943	ENST00000503052.3	0		LOC105370943
85	ID:chr10:17023441:17023880	chr10	17023441	17023880	440	*	58.7446	3.44676	0.000117275	2.93233	-1.18128	0.599039	-0.0353929	4.26291	0.258878	0.821934	-0.589474	0.737749	-0.0884801	ID:chr10:17023441:17023880:up	chr10	17023441	17023880	440	*	49.4782	3.23474	0.00238614	2.50741	-0.458399	0.851955	-0.0178916	4.46298	0.167921	1.17526	-1.18909	0.403514	-0.124552	Intron (ENST00000377833.9/8029, intron 27 of 66)	10	16965640	16984195	18556	2	8029	ENST00000438254.1	-39246	ENSG00000107611	CUBN
633	ID:chr4:184319060:184319900	chr4	184319060	184319900	841	*	153.521	1.84851	0.000118789	1.66706	0.119101	0.964791	0.00678303	2.0393	0.0955511	0.909039	0.550665	0.570955	0.187781	ID:chr4:184319060:184319900:up	chr4	184319060	184319900	841	*	160.487	1.90045	1.01666e-06	1.79238	0.718482	0.657624	0.0407197	1.7589	0.240348	0.460516	-0.260409	0.88652	-0.0384541	Distal Intergenic	4	184341774	184343736	1963	2	728175	ENST00000670015.1	23836	ENSG00000180712	LINC02363
774	ID:chr7:106424916:106425657	chr7	106424916	106425657	742	*	95.0863	1.84859	0.00011888	1.67968	1.63089	0.402133	0.0427511	2.17467	0.0962212	0.964659	-0.464345	0.695336	-0.127878	ID:chr7:106424916:106425657:up	chr7	106424916	106425657	742	*	81.3908	1.57843	0.00398732	1.36085	1.94036	0.179198	0.0844672	1.44785	0.421109	0.29174	-0.163324	0.934443	-0.0262055	Exon (ENST00000651902.1/ENST00000651902.1, exon 1 of 2)	7	106275000	106286326	11327	2	10135	ENST00000424768.1	-138590	ENSG00000105835	NAMPT
58	ID:chr1:42952139:42953389	chr1	42952139	42953389	1251	*	467.289	-0.942695	0.000126726	-0.868069	0.424373	0.788955	0.0332479	-0.279109	0.701109	-0.139707	-0.442253	0.261659	-0.326247	ID:chr1:42952139:42953389:down	chr1	42952139	42953389	1251	*	484.087	-0.832346	0.00601247	-0.718501	0.822026	0.45051	0.104273	-0.20465	0.884335	-0.0713591	-0.376629	0.427984	-0.220736	Exon (ENST00000639582.1/ENST00000639582.1, exon 1 of 1)	1	42930698	42958836	28139	2	6513	ENST00000372500.4	5447	ENSG00000117394	SLC2A1
721	ID:chr6:151701919:151703049	chr6	151701919	151703049	1131	*	59.9639	2.65741	0.000126726	2.39065	1.9559	0.310851	0.0510917	8.25305	0.00565728	5.79578	0.473651	0.72464	0.111505	ID:chr6:151701919:151703049:up	chr6	151701919	151703049	1131	*	49.0468	2.30181	0.0105988	1.8347	0.897776	0.773815	0.0103559	8.13304	0.0112475	5.75431	-0.457374	0.844331	-0.0393991	5' UTR	6	151690496	152103274	412779	1	2099	ENST00000440973.5	11423	ENSG00000091831	ESR1
455	ID:chr2:174752521:174753774	chr2	174752521	174753774	1254	*	136.316	1.3093	0.00014097	1.19829	0.897208	0.629159	0.0281896	1.66746	0.0837688	0.796575	-0.399866	0.5121	-0.224515	ID:chr2:174752521:174753774:up	chr2	174752521	174753774	1254	*	147.824	1.46118	5.56748e-05	1.35958	-0.182537	0.958421	-0.00352589	1.97744	0.065329	0.947355	0.258535	0.770023	0.0940937	3' UTR	2	174747810	174764412	16603	2	1134	ENST00000409219.5	10638	ENSG00000138435	CHRNA1
833	ID:chr8:29408166:29409855	chr8	29408166	29409855	1690	*	393.87	1.17172	0.000141084	1.07101	-0.655512	0.443046	-0.138949	0.131441	0.883999	0.0602624	0.237951	0.688368	0.144803	ID:chr8:29408166:29409855:up	chr8	29408166	29409855	1690	*	368.193	1.02741	0.000138214	0.941792	0.192001	0.84778	0.0388898	0.500044	0.622169	0.191764	0.639212	0.151574	0.43383	Distal Intergenic	8	29333064	29350684	17621	2	1846	ENST00000240100.7	-57482	ENSG00000120875	DUSP4
304	ID:chr16:15998453:15998783	chr16	15998453	15998783	331	*	42.0052	2.63775	0.0001416	2.37998	0.890781	0.803124	0.0138598	4.04791	0.0728985	1.98561	0.657385	0.800309	0.0545009	ID:chr16:15998453:15998783:up	chr16	15998453	15998783	331	*	33.3654	2.3168	0.0114406	1.87095	0.435126	0.931413	0.00363819	4.27537	0.094311	1.74341	0.0291127	0.994213	0.00121104	Intron (ENST00000399408.6/4363, intron 1 of 31)	16	16009856	16141525	131670	1	4363	ENST00000572882.2	-11073	ENSG00000103222	ABCC1
572	ID:chr3:108388111:108389110	chr3	108388111	108389110	1000	*	143.32	2.19642	0.0001416	1.96801	1.18627	0.496625	0.0521817	9.42465	0.000789071	7.15447	0.955562	0.128198	0.6055	ID:chr3:108388111:108389110:up	chr3	108388111	108389110	1000	*	118.759	1.72943	0.00905351	1.41057	1.06123	0.604935	0.0288935	7.90563	0.0111086	5.67765	0.501	0.667683	0.104329	Exon (ENST00000273353.4/22989, exon 39 of 42)	3	108353656	108378285	24630	1	11148	ENST00000482099.1	34455	ENSG00000114455	HHLA2
666	ID:chr5:139669852:139671367	chr5	139669852	139671367	1516	*	1025.53	-0.69613	0.000142239	-0.645018	0.208355	0.772989	0.0627712	-0.381974	0.433943	-0.239303	0.0799326	0.831208	0.0659094	ID:chr5:139669852:139671367:down	chr5	139669852	139671367	1516	*	1042.5	-0.638675	0.000257725	-0.58852	0.492571	0.332659	0.268984	-0.72479	0.211141	-0.401201	-0.263426	0.393682	-0.197499	Intron (ENST00000502295.1/51523, intron 1 of 1)	5	139675436	139681066	5631	1	51523	ENST00000502716.1	-4069	ENSG00000171604	CXXC5
7	ID:chr1:109905964:109906657	chr1	109905964	109906657	694	*	190.22	1.19539	0.000144618	1.09326	-0.146335	0.949943	-0.0081884	1.28287	0.163305	0.52697	-0.237629	0.772193	-0.111964	ID:chr1:109905964:109906657:up	chr1	109905964	109906657	694	*	209.196	1.38978	0.000232505	1.26135	0.0582709	0.980464	0.00579279	1.10545	0.330491	0.341699	-0.342822	0.736623	-0.0979933	Distal Intergenic	1	109910242	109921880	11639	1	1435	ENST00000527192.5	-3585	ENSG00000184371	CSF1
252	ID:chr14:104656578:104658609	chr14	104656578	104658609	2032	*	1007.56	-0.656571	0.000149102	-0.611267	-0.116859	0.877496	-0.0390099	-0.675606	0.211781	-0.396232	0.226618	0.541085	0.174934	ID:chr14:104656578:104658609:down	chr14	104656578	104658609	2032	*	1027.66	-0.583787	0.00221469	-0.526007	-0.152224	0.851457	-0.0415813	-1.10385	0.0686269	-0.629326	0.050308	0.946117	0.0300977	Downstream (2-3kb)	14	104661120	104665558	4439	2	101929634	ENST00000564585.1	6949	ENSG00000260792	LINC02280
827	ID:chr8:23243380:23243759	chr8	23243380	23243759	380	*	229.739	-1.10049	0.000149102	-1.00653	0.176842	0.913858	0.0191016	-0.881728	0.217729	-0.420242	-0.186639	0.834214	-0.0841517	ID:chr8:23243380:23243759:down	chr8	23243380	23243759	380	*	235.705	-0.979498	0.00434411	-0.847373	-0.0690767	0.975927	-0.00664296	-1.13231	0.190043	-0.458737	-0.198082	0.873669	-0.0536756	Promoter (<=1kb)	8	23243637	23261999	18363	1	91782	ENST00000397677.6	0	ENSG00000147457	CHMP7
409	ID:chr19:16324339:16325417	chr19	16324339	16325417	1079	*	1185.38	-0.612534	0.000156466	-0.570947	0.0493505	0.952765	0.019416	-0.653715	0.0853113	-0.478954	-0.0378929	0.909927	-0.0328067	ID:chr19:16324339:16325417:down	chr19	16324339	16325417	1079	*	1243.03	-0.445427	0.0144926	-0.393231	-0.531973	0.359877	-0.235287	-0.511457	0.279395	-0.320958	-0.0222664	0.965947	-0.0169872	Promoter (<=1kb)	19	16324817	16327874	3058	1	10365	ENST00000248071.5	0	ENSG00000127528	KLF2
603	ID:chr3:45595770:45596891	chr3	45595770	45596891	1122	*	535.328	-0.78284	0.000162949	-0.724467	-0.0978396	0.929193	-0.021796	-0.32374	0.567425	-0.18722	-0.0382033	0.942136	-0.0280936	ID:chr3:45595770:45596891:down	chr3	45595770	45596891	1122	*	547.795	-0.691855	0.0021388	-0.622819	-0.179526	0.863624	-0.0347462	-0.742544	0.238293	-0.38564	-0.195519	0.690441	-0.120428	Promoter (1-2kb)	3	45594751	45686341	91591	1	8994	ENST00000273317.5	1019	ENSG00000144791	LIMD1
848	ID:chr8:74295737:74296102	chr8	74295737	74296102	366	*	24.0376	3.55821	0.000166829	3.18469	-0.272168	0.958076	-0.00395644	6.20678	0.0763547	2.3669	-1.4695	0.502078	-0.107894	ID:chr8:74295737:74296102:up	chr8	74295737	74296102	366	*	17.6457	3.13766	0.0187755	2.29237	0.127724	0.983707	0.00229753	6.71802	0.0914903	2.29851	-0.257279	0.959704	-0.00779138	Intron (ENST00000342232.5/56704, intron 2 of 5)	8	74321130	74364290	43161	1	54332	ENST00000521096.5	-25028	ENSG00000104381	GDAP1
148	ID:chr11:47917916:47918588	chr11	47917916	47918588	673	*	216.643	-1.17523	0.000170293	-1.07439	-0.439706	0.678245	-0.0630403	-0.957819	0.218126	-0.427443	-0.431145	0.455786	-0.251227	ID:chr11:47917916:47918588:down	chr11	47917916	47918588	673	*	225.897	-1.03022	0.00886244	-0.869174	-0.665007	0.538069	-0.083814	-1.19411	0.296295	-0.367391	-0.988377	0.0913008	-0.668768	Distal Intergenic	11	47980558	48170841	190284	1	5795	ENST00000613246.4	-61970	ENSG00000149177	PTPRJ
262	ID:chr14:61594187:61595022	chr14	61594187	61595022	836	*	82.7757	2.72986	0.000170293	2.39773	0.792731	0.757645	0.0234578	8.90235	0.00418436	6.18487	0.394401	0.757528	0.104462	ID:chr14:61594187:61595022:up	chr14	61594187	61595022	836	*	75.538	2.60994	0.0039058	2.07742	0.940428	0.675106	0.0309448	8.47881	0.01102	5.89715	0.610446	0.54812	0.141886	Intron (ENST00000556347.1/5583, intron 3 of 3)	14	61556320	61570653	14334	2	101927780	ENST00000508827.1	-23534	ENSG00000250548	LINC01303
675	ID:chr5:154202879:154203273	chr5	154202879	154203273	395	*	55.3752	2.1516	0.00017116	1.94848	4.15449	0.189387	0.0209163	2.6835	0.0567819	1.49972	-2.2108	0.16748	-0.222057	ID:chr5:154202879:154203273:up	chr5	154202879	154203273	395	*	43.5672	1.68929	0.0347475	1.25374	4.00156	0.185142	0.0260638	2.27538	0.243165	0.530627	-0.972914	0.522601	-0.101586	Intron (ENST00000519325.1/ENST00000519325.1, intron 3 of 4)	5	154190997	154376420	185424	1	55568	ENST00000521781.5	11882	ENSG00000164574	GALNT10
776	ID:chr7:111086404:111086952	chr7	111086404	111086952	549	*	64.5136	3.07614	0.00017236	2.6757	1.6978	0.502929	0.0349802	8.73847	0.00672807	5.77162	-0.436706	0.726727	-0.114275	ID:chr7:111086404:111086952:up	chr7	111086404	111086952	549	*	76.8643	3.31766	4.18219e-05	2.97954	1.72088	0.528009	0.0246066	9.03992	0.00887877	6.33107	-0.389358	0.834883	-0.0493628	Intron (ENST00000405709.6/83943, intron 3 of 5)	7	111091006	111125451	34446	1	54674	ENST00000451085.5	-4054	ENSG00000173114	LRRN3
609	ID:chr3:5006758:5007091	chr3	5006758	5007091	334	*	167.199	1.38064	0.000178157	1.25653	0.211209	0.857881	0.0336098	2.02238	0.01543	1.45824	1.23195	0.156705	0.567201	ID:chr3:5006758:5007091:up	chr3	5006758	5007091	334	*	146.202	1.05557	0.0180837	0.861065	-0.358355	0.710029	-0.0626544	1.6476	0.172872	0.537857	0.915402	0.467317	0.132725	Distal Intergenic	3	4896969	4980414	83446	2	100507582	ENST00000668962.1	-26344	ENSG00000235831	BHLHE40-AS1
575	ID:chr3:113440766:113441096	chr3	113440766	113441096	331	*	17.6362	4.85008	0.000182921	4.17539	1.36002	0.8362	0.00155286	7.29792	0.0667918	2.59513	-0.0829251	0.978539	-0.0066468	ID:chr3:113440766:113441096:up	chr3	113440766	113441096	331	*	12.3053	4.50166	0.0494007	0.0311817	0.452475	0.962504	0.000286364	6.86999	0.247324	0.958588	-2.54083	0.402266	-0.0502215	Promoter (<=1kb)	3	113286930	113441493	154564	2	55779	ENST00000393845.9	397	ENSG00000206530	CFAP44
718	ID:chr6:14664130:14664905	chr6	14664130	14664905	776	*	287.221	-1.07982	0.000182921	-0.988465	0.1939	0.872216	0.0317888	-0.30908	0.737034	-0.128942	-0.212499	0.746235	-0.121363	ID:chr6:14664130:14664905:down	chr6	14664130	14664905	776	*	302.069	-0.856085	0.00557867	-0.742251	-0.249235	0.840677	-0.0351053	-0.907038	0.318451	-0.346123	-0.202694	0.885944	-0.0444012	Intron (ENST00000629853.2/ENST00000629853.2, intron 3 of 3)	6	14283048	14285454	2407	2	102216342	ENST00000635227.1	-378676	ENSG00000226673	LINC01108
2	ID:chr1:101235376:101239016	chr1	101235376	101239016	3641	*	1450.54	-0.679258	0.000184388	-0.629	-0.10019	0.894131	-0.0342604	-0.0121086	0.98456	-0.00759456	0.194738	0.407562	0.169225	ID:chr1:101235376:101239016:down	chr1	101235376	101239016	3641	*	1515.08	-0.531964	0.00039905	-0.49094	0.0946141	0.898489	0.0340012	-0.27098	0.720076	-0.136851	-0.165613	0.668272	-0.117573	Promoter (<=1kb)	1	101235683	101236528	846	2	101928370	ENST00000432195.1	0		LOC101928370
863	ID:chr9:124291745:124292312	chr9	124291745	124292312	568	*	157.618	1.36296	0.000184388	1.24121	-0.0964621	0.956404	-0.0108589	0.970205	0.412527	0.289833	-0.591354	0.223542	-0.398232	ID:chr9:124291745:124292312:up	chr9	124291745	124292312	568	*	147.146	1.20624	0.00628446	1.02867	-0.0681721	0.973702	-0.00780668	0.529593	0.796647	0.107594	-0.222682	0.792375	-0.0878452	Promoter (<=1kb)	9	124291971	124352438	60468	1	10783	ENST00000546191.5	0	ENSG00000119408	NEK6
818	ID:chr8:127226622:127227077	chr8	127226622	127227077	456	*	97.0354	2.14727	0.000184583	1.91778	4.95369	0.089815	0.0333052	-0.2542	0.867154	-0.0681532	-0.579565	0.703126	-0.107579	ID:chr8:127226622:127227077:up	chr8	127226622	127227077	456	*	75.2199	1.7279	0.0106778	1.40188	4.04176	0.364326	0.0110373	-0.356888	0.88026	-0.0692972	0.436559	0.789093	0.0629009	Promoter (2-3kb)	8	127168359	127224476	56118	2	103021165	ENST00000641487.1	-2146		CASC19
233	ID:chr13:20174890:20175176	chr13	20174890	20175176	287	*	86.0837	1.82392	0.000192919	1.64954	2.04665	0.564295	0.0150543	1.35277	0.280715	0.406437	0.719802	0.595293	0.148712	ID:chr13:20174890:20175176:up	chr13	20174890	20175176	287	*	86.0075	1.75884	0.00464921	1.48882	0.847438	0.825322	0.0107419	0.661848	0.773641	0.115579	1.12608	0.414936	0.127489	Distal Intergenic	13	20138255	20161052	22798	2	2700	ENST00000241125.4	-13838	ENSG00000121743	GJA3
238	ID:chr13:40126166:40128022	chr13	40126166	40128022	1857	*	298.9	-0.939834	0.000192919	-0.862654	0.0908675	0.946929	0.0153796	-0.77646	0.183667	-0.433404	-0.281009	0.66583	-0.156411	ID:chr13:40126166:40128022:down	chr13	40126166	40128022	1857	*	309.171	-0.806719	0.00755501	-0.694251	0.128736	0.918907	0.0212116	-0.708262	0.38491	-0.301888	-0.568725	0.321178	-0.28945	Intron (ENST00000615947.1/ENST00000615947.1, intron 2 of 3)	13	40172505	40189028	16524	1	100874127	ENST00000455241.2	-44483		LINC00332
479	ID:chr2:25419216:25421448	chr2	25419216	25421448	2233	*	488.691	0.903661	0.000192919	0.828622	0.0665162	0.96267	0.0115017	1.48691	0.0022999	1.17868	0.297933	0.572154	0.190619	ID:chr2:25419216:25421448:up	chr2	25419216	25421448	2233	*	477.382	0.849069	8.27962e-05	0.786161	0.699705	0.271565	0.352692	1.04013	0.0967625	0.566902	-0.0828771	0.935986	-0.0341707	Exon (ENST00000352271.6/ENST00000352271.6, exon 1 of 3)	2	25383683	25428016	44334	2	1838	ENST00000489949.5	6568	ENSG00000138101	DTNB
868	ID:chr9:130239617:130240783	chr9	130239617	130240783	1167	*	430.692	0.949733	0.000192919	0.869875	-0.29015	0.794801	-0.0441544	0.468099	0.451061	0.250016	0.741658	0.180266	0.477709	ID:chr9:130239617:130240783:up	chr9	130239617	130240783	1167	*	415.125	0.85391	0.000992026	0.77	0.144019	0.913228	0.0211576	0.34831	0.75544	0.132327	0.640477	0.374761	0.242013	Distal Intergenic	9	130265882	130434123	168242	1	256158	ENST00000624552.3	-25099	ENSG00000148357	HMCN2
374	ID:chr17:76968734:76969967	chr17	76968734	76969967	1234	*	376.383	-0.853627	0.0001959	-0.78587	-0.0242707	0.984149	-0.0053592	-0.747263	0.362967	-0.31366	-0.419252	0.2601	-0.316602	ID:chr17:76968734:76969967:down	chr17	76968734	76969967	1234	*	378.527	-0.824159	0.00437606	-0.721307	-0.0528445	0.967339	-0.0117372	-1.49179	0.0858291	-0.68566	-0.691172	0.0885744	-0.512542	Promoter (<=1kb)	17	76950474	76969156	18683	2	105371899	ENST00000564292.5	0	ENSG00000267568	LOC105371899
71	ID:chr1:92484581:92486949	chr1	92484581	92486949	2369	*	548.029	1.13764	0.000196877	1.03329	0.352897	0.59589	0.108741	-0.459518	0.375093	-0.277046	-0.0439751	0.952337	-0.0264209	ID:chr1:92484581:92486949:up	chr1	92484581	92486949	2369	*	489.423	0.868474	0.00635003	0.746978	-0.259457	0.754101	-0.0601239	-0.358296	0.729687	-0.142965	-0.0672737	0.944884	-0.030418	Promoter (<=1kb)	1	92473043	92486925	13883	2	2672	ENST00000294702.6	0	ENSG00000162676	GFI1
294	ID:chr15:81023423:81024087	chr15	81023423	81024087	665	*	75.6196	1.88901	0.000197343	1.70961	0.482922	0.906872	0.00527048	1.33742	0.287317	0.398643	0.546627	0.785505	0.0707159	ID:chr15:81023423:81024087:up	chr15	81023423	81024087	665	*	70.4652	1.75241	0.00344161	1.51045	0.985824	0.725952	0.0186241	1.52049	0.379856	0.321517	0.732291	0.749467	0.0512172	Intron (ENST00000560091.5/161502, intron 1 of 4)	15	81007033	81138067	131035	1	161502	ENST00000560091.5	16390	ENSG00000156206	CFAP161
30	ID:chr1:203324397:203326161	chr1	203324397	203326161	1765	*	921.415	-0.661557	0.000199429	-0.613019	-0.38309	0.564693	-0.121126	-0.808641	0.0797611	-0.539191	0.2988	0.420363	0.22656	ID:chr1:203324397:203326161:down	chr1	203324397	203326161	1765	*	966.309	-0.511937	0.0342533	-0.426113	-0.0621616	0.95196	-0.0164918	-1.10231	0.0631262	-0.640121	0.34059	0.204983	0.269928	Distal Intergenic	1	203305519	203309602	4084	1	7832	ENST00000290551.5	18878	ENSG00000159388	BTG2
772	ID:chr6:90424992:90425829	chr6	90424992	90425829	838	*	88.2483	1.84885	0.000201306	1.66968	3.3473	0.192976	0.0397281	1.33572	0.35883	0.343016	1.49645	0.0566996	1.0228	ID:chr6:90424992:90425829:up	chr6	90424992	90425829	838	*	79.2299	1.52812	0.0413719	1.05876	2.75205	0.408188	0.0164884	0.96795	0.704441	0.146228	0.698702	0.615639	0.100148	Distal Intergenic	6	90515634	90537218	21585	2	6885	ENST00000479630.1	111389	ENSG00000135341	MAP3K7
663	ID:chr5:133929878:133930579	chr5	133929878	133930579	702	*	171.965	1.29045	0.000206025	1.17456	0.234202	0.884082	0.0238562	1.73155	0.0661919	0.889163	0.490036	0.414302	0.274346	ID:chr5:133929878:133930579:up	chr5	133929878	133930579	702	*	158.594	1.12145	0.0138923	0.921508	-0.354839	0.825145	-0.0291734	1.55421	0.17675	0.51827	0.431588	0.597981	0.14657	Distal Intergenic	5	133913677	133917269	3593	1	105664404	ENST00000513561.1	16201	ENSG00000249073	WSPAR
538	ID:chr21:35342514:35343347	chr21	35342514	35343347	834	*	61.1211	2.04402	0.00021663	1.84697	0.661559	0.806628	0.0200211	0.932442	0.581968	0.197438	-0.0705995	0.973225	-0.0110181	ID:chr21:35342514:35343347:up	chr21	35342514	35343347	834	*	54.2842	1.80865	0.016779	1.43135	0.0568969	0.99443	0.00125595	0.534298	0.860205	0.0763638	0.405883	0.851779	0.0408476	Intron (ENST00000475045.6/101928269, intron 9 of 12)	21	35435661	35465329	29669	2	100506403	ENST00000494829.1	121982	ENSG00000159216	LOC100506403
800	ID:chr7:77392675:77393691	chr7	77392675	77393691	1017	*	118.704	1.37836	0.000220709	1.25521	0.196439	0.956693	0.00606741	0.933054	0.286955	0.370604	-0.461377	0.680484	-0.136278	ID:chr7:77392675:77393691:up	chr7	77392675	77393691	1017	*	127.012	1.49048	0.000124332	1.36608	1.34109	0.413849	0.065237	1.75753	0.0664476	0.841631	0.980664	0.165554	0.490946	Intron (ENST00000257626.12/54103, intron 5 of 30)	7	77329527	77406105	76579	2	54103	ENST00000334003.11	12414	ENSG00000186088	GSAP
806	ID:chr8:103078282:103078755	chr8	103078282	103078755	474	*	49.0388	2.8911	0.000228104	2.5449	0.382905	0.892631	0.0121416	8.12614	0.00953154	5.31082	0.286208	0.903298	0.0345882	ID:chr8:103078282:103078755:up	chr8	103078282	103078755	474	*	50.6245	2.89392	0.00089859	2.49473	0.56738	0.795952	0.0238875	8.32944	0.0117556	5.78084	0.416164	0.895798	0.023764	Distal Intergenic	8	103064560	103068825	4266	1	528	ENST00000518959.1	13722	ENSG00000155097	ATP6V1C1
105	ID:chr10:62054481:62055149	chr10	62054481	62055149	669	*	89.5243	2.61273	0.000238722	2.28591	0.759263	0.774989	0.0125879	9.21457	0.00194744	6.73002	0.470172	0.589975	0.187393	ID:chr10:62054481:62055149:up	chr10	62054481	62055149	669	*	95.6457	2.75007	1.25131e-05	2.53224	0.239724	0.935579	0.0079849	8.13305	0.0093836	5.94019	0.262998	0.846043	0.0589122	Intron (ENST00000279873.12/84159, intron 5 of 9)	10	62049211	62093064	43854	1	84159	ENST00000309334.5	5270	ENSG00000150347	ARID5B
321	ID:chr16:56999432:57001239	chr16	56999432	57001239	1808	*	402.26	0.931728	0.000243174	0.84759	-0.0830092	0.952903	-0.0138177	1.73881	0.000496777	1.5371	0.356296	0.541952	0.209735	ID:chr16:56999432:57001239:up	chr16	56999432	57001239	1808	*	377.527	0.78054	0.0150069	0.661277	0.0356755	0.985045	0.00609477	1.77788	0.00529259	1.34392	0.560752	0.325757	0.288141	Promoter (2-3kb)	16	57003853	57020936	17084	1	84166	ENST00000544641.5	-2614	ENSG00000140853	NLRC5
532	ID:chr21:25462501:25462985	chr21	25462501	25462985	485	*	99.9365	2.11867	0.000243174	1.88618	1.47305	0.550459	0.0359478	-0.344397	0.827663	-0.0854492	0.486794	0.610151	0.173994	ID:chr21:25462501:25462985:up	chr21	25462501	25462985	485	*	79.1991	1.63903	0.0426584	1.05602	1.2533	0.645507	0.0265983	-1.17284	0.541166	-0.221451	0.370543	0.792425	0.0696219	Distal Intergenic	21	25385820	25431701	45882	2	54072	ENST00000441013.5	-30800	ENSG00000185433	LINC00158
99	ID:chr10:43452008:43452585	chr10	43452008	43452585	578	*	261.618	-1.00553	0.000245028	-0.920029	-0.491441	0.571784	-0.0957829	-0.751263	0.213365	-0.407735	0.221898	0.789229	0.105533	ID:chr10:43452008:43452585:down	chr10	43452008	43452585	578	*	285.232	-0.674887	0.0457578	-0.533164	-0.202427	0.848282	-0.037004	-0.417341	0.69701	-0.15911	0.0451434	0.978204	0.0104126	Exon (ENST00000596267.1/ENST00000596267.1, exon 1 of 1)	10	43437158	43475830	38673	1	642819	ENST00000451167.2	14850	ENSG00000243660	ZNF487
368	ID:chr17:63925544:63926348	chr17	63925544	63926348	805	*	375.909	-1.01797	0.000247236	-0.928262	-0.119696	0.907633	-0.0267674	-0.423834	0.598285	-0.188219	-0.366869	0.50054	-0.225014	ID:chr17:63925544:63926348:down	chr17	63925544	63926348	805	*	382.854	-0.896453	0.00238614	-0.791954	-0.248298	0.778495	-0.0534617	-0.715323	0.37412	-0.307803	-0.814957	0.116409	-0.542937	Intron (ENST00000647774.1/2688, intron 4 of 7)	17	63928768	63930514	1747	2	974	ENST00000559358.1	4166	ENSG00000007312	CD79B
45	ID:chr1:234932825:234933936	chr1	234932825	234933936	1112	*	135.104	1.77853	0.000256079	1.59515	0.902698	0.515946	0.0703363	4.11503	0.000103033	3.92069	0.6196	0.361889	0.313792	ID:chr1:234932825:234933936:up	chr1	234932825	234933936	1112	*	159.443	2.04908	2.77843e-05	1.88056	0.204581	0.936136	0.0105938	4.66004	7.50359e-05	4.46165	-0.34687	0.789093	-0.0732935	Distal Intergenic	1	234959661	234962960	3300	2	101927851	ENST00000656076.1	29024	ENSG00000238005	LOC101927851
751	ID:chr6:33330809:33331218	chr6	33330809	33331218	410	*	35.0955	3.86883	0.000257116	3.21653	0.509275	0.875591	0.0127715	7.59007	0.0484901	3.1125	0.894224	0.554858	0.145186	ID:chr6:33330809:33331218:up	chr6	33330809	33331218	410	*	27.6231	3.54459	0.0100786	0.0797328	0.0221495	0.997628	0.000609954	7.97432	0.0634178	3.06277	0.249045	0.940258	0.0167092	Promoter (1-2kb)	6	33321386	33329286	7901	2	1616	ENST00000453407.7	-1523	ENSG00000204209	DAXX
451	ID:chr2:168468978:168469913	chr2	168468978	168469913	936	*	72.1769	2.05511	0.00026548	1.84054	1.22629	0.644125	0.0249724	3.95205	0.00416142	3.52646	0.718666	0.456696	0.236126	ID:chr2:168468978:168469913:up	chr2	168468978	168469913	936	*	80.5684	2.22287	8.68284e-05	2.02507	2.7284	0.0283592	2.28495	4.33811	0.00370143	3.93486	0.970487	0.230865	0.33228	Intron (ENST00000305747.10/253782, intron 1 of 9)	2	168456249	168775134	318886	1	253782	ENST00000392687.4	12729	ENSG00000172292	CERS6
119	ID:chr10:88091234:88092061	chr10	88091234	88092061	828	*	158.375	1.83847	0.000267826	1.6324	0.599981	0.790219	0.0208066	2.2198	0.124025	0.867102	0.906313	0.905443	0.0119201	ID:chr10:88091234:88092061:up	chr10	88091234	88092061	828	*	127.349	1.38184	0.0362162	0.977424	0.649841	0.721699	0.0342875	1.63438	0.406098	0.3111	0.0736493	0.993976	0.000803131	Distal Intergenic	10	87952199	87961309	9111	1	5728	ENST00000472832.2	139035	ENSG00000171862	PTEN
788	ID:chr7:21939125:21939932	chr7	21939125	21939932	808	*	167.725	1.78955	0.000270382	1.59653	0.576195	0.613236	0.0698382	0.366095	0.817291	0.0900789	0.213658	0.843845	0.0782107	ID:chr7:21939125:21939932:up	chr7	21939125	21939932	808	*	139.342	1.42709	0.00677919	1.19712	0.335315	0.81285	0.0344499	0.133289	0.966761	0.0244378	0.276524	0.8399	0.0606999	Intron (ENST00000406877.8/55536, intron 1 of 9)	7	21908421	21944873	36453	2	55536	ENST00000435031.1	4941	ENSG00000164649	CDCA7L
780	ID:chr7:121438450:121438998	chr7	121438450	121438998	549	*	164.597	-1.34802	0.000274279	-1.21997	-1.43066	0.537621	-0.0345665	-1.54584	0.0700268	-0.79181	-0.675211	0.422895	-0.263863	ID:chr7:121438450:121438998:down	chr7	121438450	121438998	549	*	173.392	-1.18597	0.00151803	-1.05212	-0.0946835	0.976894	-0.00464255	-0.80528	0.61652	-0.189077	0.260722	0.838648	0.0630369	Distal Intergenic	7	121360056	121396364	36309	2	10447	ENST00000412653.5	-42086	ENSG00000196937	FAM3C
507	ID:chr20:41156891:41157568	chr20	41156891	41157568	678	*	153.138	1.24631	0.000294509	1.13196	1.96769	0.34331	0.0510625	0.811312	0.386196	0.302379	-0.251704	0.823927	-0.0843444	ID:chr20:41156891:41157568:up	chr20	41156891	41157568	678	*	134.62	0.991186	0.0320552	0.776546	2.08599	0.281171	0.0527334	0.227444	0.897892	0.0643272	-1.78738	0.149214	-0.197797	Intron (ENST00000244007.7/5335, intron 2 of 32)	20	41162962	41163982	1021	1	5335	ENST00000492148.5	-5394	ENSG00000124181	PLCG1
206	ID:chr12:26791240:26791696	chr12	26791240	26791696	457	*	18.3774	5.69573	0.000295815	0.115078	0.690079	0.849911	0.0127577	7.81246	0.0761242	2.35538	1.05037	0.770534	0.0437789	ID:chr12:26791240:26791696:up	chr12	26791240	26791696	457	*	19.1991	5.61767	0.000667342	4.18645	0.730164	0.826442	0.0145311	6.87	0.179105	1.30614	2.4707	0.207481	0.0984187	Intron (ENST00000381340.8/3709, intron 1 of 56)	12	26721287	26832781	111495	2	3709	ENST00000242737.5	41085	ENSG00000123104	ITPR2
605	ID:chr3:46089313:46090360	chr3	46089313	46090360	1048	*	217.422	1.28287	0.000295815	1.1612	0.48851	0.781338	0.0286178	0.502578	0.632053	0.174222	0.308487	0.667669	0.158224	ID:chr3:46089313:46090360:up	chr3	46089313	46090360	1048	*	243.422	1.49254	0.000159904	1.3549	0.491418	0.806218	0.0190332	0.690416	0.622851	0.18924	-0.0176281	0.989783	-0.00495922	Distal Intergenic	3	46017024	46027742	10719	2	2829	ENST00000309285.3	-61571	ENSG00000173578	XCR1
55	ID:chr1:39191754:39193707	chr1	39191754	39193707	1954	*	354.28	1.07541	0.00029746	0.975757	0.931904	0.443002	0.0954784	1.33393	0.0858282	0.674473	0.746228	0.0996267	0.553242	ID:chr1:39191754:39193707:up	chr1	39191754	39193707	1954	*	343.526	1.03388	0.00331778	0.90095	1.66547	0.0309538	1.4263	1.82385	0.0209385	1.15473	0.565106	0.314361	0.294539	Intron (ENST00000567887.5/23499, intron 1 of 100)	1	39204246	39487177	282932	1	23499	ENST00000564288.5	-10539	ENSG00000127603	MACF1
258	ID:chr14:52325036:52325567	chr14	52325036	52325567	532	*	135.32	1.4148	0.000303062	1.28048	0.359743	0.908431	0.0101935	2.19476	0.0353216	1.37319	0.831578	0.573308	0.144101	ID:chr14:52325036:52325567:up	chr14	52325036	52325567	532	*	148.523	1.58761	0.000445693	1.4289	0.876538	0.676825	0.0292776	2.88681	0.00982877	2.36644	1.07869	0.507636	0.0973609	Intron (ENST00000557436.1/5732, intron 2 of 2)	14	52314312	52328598	14287	1	5732	ENST00000245457.6	10724	ENSG00000125384	PTGER2
244	ID:chr13:71290919:71291593	chr13	71290919	71291593	675	*	128.106	1.6407	0.000308282	1.47383	5.81236	0.427453	0.00642157	1.26804	0.286991	0.392775	-0.27876	0.81563	-0.0861773	ID:chr13:71290919:71291593:up	chr13	71290919	71291593	675	*	118.541	1.40648	0.0199018	1.10359	4.77092	0.0283592	3.26121	0.912808	0.653221	0.169962	0.24797	0.894188	0.0369685	Distal Intergenic	13	71056782	71167958	111177	1	100885781	ENST00000668650.1	234137	ENSG00000226846	LINC00348
370	ID:chr17:68235073:68235583	chr17	68235073	68235583	511	*	148.839	1.48486	0.000308282	1.33835	-0.501617	0.797116	-0.0277788	0.0083902	0.996101	0.00257151	-0.29785	0.750335	-0.118494	ID:chr17:68235073:68235583:up	chr17	68235073	68235583	511	*	126.03	1.16551	0.0198717	0.937635	-0.193381	0.938068	-0.00996004	0.0923977	0.97149	0.0218023	-0.118724	0.945659	-0.0245335	Distal Intergenic	17	68247930	68251178	3249	1	51321	ENST00000580548.5	-12347	ENSG00000196704	AMZ2
493	ID:chr2:54099896:54100527	chr2	54099896	54100527	632	*	191.832	-1.12483	0.000308282	-1.02056	0.59373	0.596533	0.0739226	-1.26232	0.0721165	-0.682994	0.273797	0.697468	0.144602	ID:chr2:54099896:54100527:down	chr2	54099896	54100527	632	*	186.582	-1.27569	0.000173952	-1.16604	0.464838	0.709785	0.051207	-1.22105	0.150099	-0.513254	-0.660224	0.480551	-0.168847	Intron (ENST00000607452.6/98, intron 4 of 6)	2	54115403	54143314	27912	1	98	ENST00000406041.5	-14876	ENSG00000170634	ACYP2
551	ID:chr22:23750799:23753335	chr22	23750799	23753335	2537	*	1305.3	-0.597834	0.000308282	-0.555473	-0.168523	0.797355	-0.0587691	-0.841652	0.0195196	-0.641011	-0.321108	0.277893	-0.261906	ID:chr22:23750799:23753335:down	chr22	23750799	23753335	2537	*	1279.35	-0.677936	7.4745e-06	-0.640844	-0.209887	0.690486	-0.088157	-0.752462	0.0987455	-0.498001	-0.190096	0.677054	-0.122275	Promoter (<=1kb)	22	23738682	23751112	12431	2	7621	ENST00000341976.5	0	ENSG00000187792	ZNF70
558	ID:chr22:36364820:36365265	chr22	36364820	36365265	446	*	119.011	1.70443	0.000308282	1.52956	-0.774245	0.642821	-0.0385257	1.37442	0.271453	0.417558	-0.0776254	0.961155	-0.019383	ID:chr22:36364820:36365265:up	chr22	36364820	36365265	446	*	116.503	1.65827	0.000951365	1.46624	-0.396509	0.816842	-0.02618	0.994422	0.593114	0.196367	0.135887	0.952126	0.0194818	Promoter (<=1kb)	22	36325033	36365112	40080	2	4627	ENST00000401701.1	0	ENSG00000100345	MYH9
839	ID:chr8:39913214:39914082	chr8	39913214	39914082	869	*	59.0148	2.33809	0.000308282	2.08387	-0.963844	0.762952	-0.0184023	0.758413	0.653164	0.161818	1.16542	0.625809	0.0860561	ID:chr8:39913214:39914082:up	chr8	39913214	39914082	869	*	52.5049	2.12116	0.00961394	1.70568	0.562002	0.821783	0.0186872	0.105457	0.98147	0.0138249	0.772706	0.825374	0.0294695	Promoter (<=1kb)	8	39913869	39928444	14576	1	3620	ENST00000253513.11	0	ENSG00000131203	IDO1
773	ID:chr7:102441505:102442436	chr7	102441505	102442436	932	*	403.895	-0.831563	0.000308282	-0.76224	0.795897	0.333863	0.2093	-0.854595	0.272881	-0.376395	0.146756	0.824225	0.088355	ID:chr7:102441505:102442436:down	chr7	102441505	102442436	932	*	415.748	-0.734226	0.00335366	-0.647024	0.887892	0.291828	0.221727	-0.524323	0.678327	-0.16749	-0.0144892	0.989118	-0.00570078	Intron (ENST00000356387.6/80228, intron 3 of 3)	7	102436299	102448732	12434	1	80228	ENST00000473939.1	5206	ENSG00000160991	ORAI2
660	ID:chr5:132464271:132464793	chr5	132464271	132464793	523	*	115.619	1.61019	0.000311321	1.44684	0.0435617	0.987715	0.00245917	1.62926	0.120276	0.681703	0.477577	0.893734	0.0262825	ID:chr5:132464271:132464793:up	chr5	132464271	132464793	523	*	119.68	1.66019	3.57884e-05	1.53817	-0.115703	0.972838	-0.00482067	1.82331	0.139526	0.632376	0.912258	0.8244	0.0253878	Exon (ENST00000337752.6/441108, exon 4 of 4)	5	132449652	132646079	196428	1	10111	ENST00000640655.2	14619	ENSG00000113522	RAD50
226	ID:chr12:94621726:94622273	chr12	94621726	94622273	548	*	75.8695	2.41053	0.000312051	2.12507	3.59001	0.378841	0.0187894	3.38011	0.0496763	2.00625	0.0629073	0.974285	0.0123584	ID:chr12:94621726:94622273:up	chr12	94621726	94622273	548	*	63.7885	1.81448	0.0427882	1.21208	4.24207	0.131415	0.0298537	0.690416	0.854759	0.0792915	0.00916461	0.996636	0.00143978	Intron (ENST00000261226.9/57458, intron 1 of 3)	12	94582127	94616420	34294	2	57458	ENST00000548918.1	-5306	ENSG00000057704	TMCC3
816	ID:chr8:127209248:127211150	chr8	127209248	127211150	1903	*	545.583	0.696342	0.000312051	0.642128	0.0987926	0.926544	0.0235133	0.55945	0.230496	0.359615	0.477818	0.112849	0.393724	ID:chr8:127209248:127211150:up	chr8	127209248	127211150	1903	*	536.679	0.646814	0.00326691	0.577006	0.318515	0.615541	0.103552	0.62306	0.346298	0.314818	0.434918	0.185689	0.324865	Promoter (<=1kb)	8	127180362	127209635	29274	2	103021165	ENST00000641418.1	0		CASC19
251	ID:chr13:99374607:99376549	chr13	99374607	99376549	1943	*	1076.32	-0.642583	0.000312698	-0.594322	-0.419283	0.405146	-0.212793	-0.199212	0.663472	-0.130489	0.036978	0.922053	0.0304592	ID:chr13:99374607:99376549:down	chr13	99374607	99376549	1943	*	1102.98	-0.530929	0.00105045	-0.485397	-0.179609	0.755553	-0.0701087	-0.432967	0.376479	-0.266439	-0.1841	0.619097	-0.131861	Intron (ENST00000355700.9/337867, intron 4 of 4)	13	99367787	99377650	9864	1	337867	ENST00000474510.2	6820	ENSG00000134882	UBAC2
306	ID:chr16:19294192:19294834	chr16	19294192	19294834	643	*	80.3705	1.91145	0.000312698	1.70974	-0.00706009	0.998744	1.89217e-05	1.3603	0.386361	0.325949	-0.0906991	0.958267	-0.0194888	ID:chr16:19294192:19294834:up	chr16	19294192	19294834	643	*	85.9779	1.99311	0.00143077	1.73653	0.471944	0.913228	0.0067842	1.55476	0.438377	0.286936	-0.542323	0.831536	-0.0384734	Intron (ENST00000636231.2/728276, intron 1 of 4)	16	19285783	19304394	18612	1	728276	ENST00000476906.1	8409	ENSG00000261210	CLEC19A
849	ID:chr8:80346985:80348222	chr8	80346985	80348222	1238	*	133.232	1.76637	0.000312698	1.57969	-0.455452	0.746329	-0.041685	1.06994	0.519751	0.232041	0.190836	0.869026	0.0653137	ID:chr8:80346985:80348222:up	chr8	80346985	80348222	1238	*	152.775	2.05969	0.000173952	1.84895	0.0386323	0.988539	0.00435909	1.52603	0.399542	0.309182	0.762398	0.336627	0.249931	Intron (ENST00000656157.1/ENST00000656157.1, intron 2 of 3)	8	80241389	80241473	85	1	100847056	ENST00000579723.1	105596	ENSG00000265588	MIR5708
859	ID:chr9:112059048:112059954	chr9	112059048	112059954	907	*	92.1581	1.94424	0.000312698	1.74623	0.167625	0.959812	0.00619003	4.29945	0.004012	3.81273	1.2885	0.295728	0.26499	ID:chr9:112059048:112059954:up	chr9	112059048	112059954	907	*	104.953	2.21316	9.8218e-05	2.00666	0.166984	0.965269	0.00486667	5.01234	0.000843034	4.67567	1.32867	0.366588	0.124042	Promoter (<=1kb)	9	112041083	112058471	17389	2	64420	ENST00000475283.2	-577	ENSG00000106868	SUSD1
40	ID:chr1:226882435:226883359	chr1	226882435	226883359	925	*	156.004	1.52145	0.0003162	1.3659	1.37723	0.548313	0.0375919	3.07977	0.000429862	2.95032	0.889215	0.171087	0.522865	ID:chr1:226882435:226883359:up	chr1	226882435	226883359	925	*	147.38	1.31656	0.00397417	1.13766	2.44644	0.0530517	1.99127	2.17154	0.0840423	0.93974	-0.605068	0.634233	-0.103722	Promoter (1-2kb)	1	226884623	226895691	11069	1	5664	ENST00000472139.2	-1264	ENSG00000143801	PSEN2
388	ID:chr18:50900639:50901047	chr18	50900639	50901047	409	*	63.5899	2.49267	0.0003162	2.20394	0.930766	0.56275	0.0549811	2.53824	0.231696	0.661251	-0.351723	0.755049	-0.110073	ID:chr18:50900639:50901047:up	chr18	50900639	50901047	409	*	53.4088	2.19277	0.0215349	1.57853	-0.136633	0.970206	-0.00494915	2.58658	0.356493	0.439926	0.0494412	0.982376	0.00772739	Intron (ENST00000640530.1/4200, intron 2 of 13)	18	50895847	50913266	17420	1	4200	ENST00000638768.1	4792	ENSG00000082212	ME2
867	ID:chr9:130128203:130129790	chr9	130128203	130129790	1588	*	525.177	0.866056	0.000333736	0.791847	-0.206899	0.817047	-0.0455267	0.75538	0.265494	0.373181	0.564596	0.330009	0.332012	ID:chr9:130128203:130129790:up	chr9	130128203	130129790	1588	*	532.814	0.879911	9.69059e-05	0.812435	-0.294761	0.74131	-0.0591387	0.807772	0.372742	0.311609	0.742752	0.253815	0.34655	3' UTR	9	130140610	130144219	3610	2	401554	ENST00000358748.1	14429	ENSG00000196979	GPRACR
799	ID:chr7:73292044:73292314	chr7	73292044	73292314	271	*	126.856	-1.55005	0.000334725	-1.39203	1.33438	0.759445	0.0111056	-1.35959	0.186961	-0.507483	0.813142	0.407255	0.256169	ID:chr7:73292044:73292314:down	chr7	73292044	73292314	271	*	134.028	-1.21938	0.00341686	-1.05965	2.97398	0.0985618	2.06183	-1.15005	0.316397	-0.35222	0.42527	0.78119	0.0669181	Distal Intergenic	7	73303931	73304703	773	2	55695	ENST00000478977.1	12389	ENSG00000130305	NSUN5
556	ID:chr22:33575901:33576862	chr22	33575901	33576862	962	*	149.519	-1.30519	0.000338461	-1.17908	0.371397	0.873684	0.0175179	-1.08542	0.367171	-0.322145	-0.00783429	0.996993	-0.000831796	ID:chr22:33575901:33576862:down	chr22	33575901	33576862	962	*	143.702	-1.49564	0.000349733	-1.35342	0.713538	0.651568	0.0458459	-0.347914	0.877129	-0.0712752	-0.679944	0.680893	-0.076862	Intron (ENST00000354992.6/9215, intron 6 of 15)	22	33337769	33572253	234485	2	9215	ENST00000421768.1	-3648	ENSG00000133424	LARGE1
781	ID:chr7:130648756:130649432	chr7	130648756	130649432	677	*	55.2965	3.1249	0.000338461	2.67655	2.87402	0.523586	0.00640404	7.70556	0.0228371	4.27038	0.126049	0.94319	0.0271713	ID:chr7:130648756:130649432:up	chr7	130648756	130649432	677	*	43.9362	2.64437	0.0215349	1.77932	2.45313	0.548723	0.0129492	5.87001	0.145113	1.51314	-0.125587	0.964271	-0.0125411	Intron (ENST00000425248.5/26958, intron 5 of 23)	7	130546787	130668705	121919	2	26958	ENST00000330992.8	19273	ENSG00000158623	COPG2
508	ID:chr20:43751040:43751947	chr20	43751040	43751947	908	*	137.442	2.04916	0.000340599	1.80522	1.4667	0.315773	0.0899869	0.699998	0.816337	0.0954343	-0.729243	0.5531	-0.169278	ID:chr20:43751040:43751947:up	chr20	43751040	43751947	908	*	137.516	2.05454	0.00166014	1.75506	1.14817	0.479924	0.06259	0.427384	0.899983	0.0576879	-0.0829598	0.969518	-0.01166	Distal Intergenic	20	43726164	43727002	839	2	149699	ENST00000373003.2	-24038	ENSG00000124196	GTSF1L
545	ID:chr22:17798261:17798516	chr22	17798261	17798516	256	*	90.3956	1.7952	0.000341891	1.60655	0.871027	0.638719	0.0410903	2.57208	0.0542299	1.4539	0.221994	0.88381	0.0529324	ID:chr22:17798261:17798516:up	chr22	17798261	17798516	256	*	95.6977	1.89335	0.000762451	1.67876	0.226465	0.9475	0.00740968	2.69041	0.0720231	1.27129	-0.240264	0.917605	-0.0269122	Intron (ENST00000441493.7/57553, intron 29 of 31)	22	17790540	17791667	1128	2	57553	ENST00000252134.11	-6594	ENSG00000243156	MICAL3
41	ID:chr1:230104494:230105128	chr1	230104494	230105128	635	*	164.398	1.70971	0.000342638	1.52184	0.665753	0.607922	0.0603937	0.708713	0.660142	0.158467	-0.0994854	0.938225	-0.0323949	ID:chr1:230104494:230105128:up	chr1	230104494	230105128	635	*	158.507	1.63599	0.00195014	1.41353	-0.550513	0.74131	-0.0360019	1.19103	0.530488	0.226836	0.996225	0.129453	0.584268	Intron (ENST00000494106.1/2590, intron 1 of 6)	1	230067259	230092033	24775	1	2590	ENST00000488903.1	37235	ENSG00000143641	GALNT2
714	ID:chr6:143015172:143015709	chr6	143015172	143015709	538	*	30.9969	3.62076	0.000346106	3.05903	0.105812	0.980579	0.00318256	7.91201	0.0278686	4.00108	-0.697587	0.682262	-0.103576	ID:chr6:143015172:143015709:up	chr6	143015172	143015709	538	*	35.6018	3.82582	0.000194848	3.3472	-1.39378	0.684629	-0.0183548	7.59247	0.055529	3.2874	-0.797283	0.76316	-0.0430677	Intron (ENST00000662381.1/100507489, intron 2 of 2)	6	143021620	143037589	15970	2	100507489	ENST00000668463.1	21880		LINC01277
729	ID:chr6:158026054:158027099	chr6	158026054	158027099	1046	*	636.411	0.673424	0.000346213	0.621	0.363524	0.617149	0.0970681	0.587691	0.32687	0.319232	0.201288	0.558227	0.160443	ID:chr6:158026054:158027099:up	chr6	158026054	158027099	1046	*	675.845	0.825634	3.98772e-05	0.769937	0.542763	0.391079	0.205803	0.607579	0.357374	0.307872	0.486296	0.0825859	0.394864	Intron (ENST00000355585.9/8871, intron 2 of 26)	6	158033490	158063872	30383	1	8871	ENST00000485863.1	-6391	ENSG00000078269	SYNJ2
51	ID:chr1:26288565:26290235	chr1	26288565	26290235	1671	*	1339.28	-0.645892	0.000347954	-0.595058	-0.0847264	0.919232	-0.0276987	-0.529391	0.241602	-0.346226	0.164498	0.624786	0.133917	ID:chr1:26288565:26290235:down	chr1	26288565	26290235	1671	*	1417.69	-0.450577	0.00979835	-0.399608	-0.073719	0.922088	-0.0279143	-0.290947	0.698625	-0.146899	0.0119085	0.986996	0.0068073	Intron (ENST00000314675.11/91544, intron 4 of 10)	1	26282305	26298026	15722	2	91544	ENST00000496466.1	7791	ENSG00000158062	UBXN11
278	ID:chr15:50484754:50485211	chr15	50484754	50485211	458	*	40.275	3.3165	0.000358843	2.85482	0.201737	0.964225	0.00396084	7.04075	0.0495799	3.06982	0.759607	0.401888	0.26995	ID:chr15:50484754:50485211:up	chr15	50484754	50485211	458	*	33.089	2.90786	0.0199018	1.95368	-1.17142	0.776986	-0.0107989	6.35544	0.128755	1.71497	0.223603	0.930485	0.0226405	Intron (ENST00000396444.7/9101, intron 12 of 19)	15	50489494	50490430	937	1	9101	ENST00000561206.1	-4283	ENSG00000138592	USP8
190	ID:chr12:122004053:122005158	chr12	122004053	122005158	1106	*	388.52	-0.919777	0.000363028	-0.838054	-0.753186	0.341354	-0.207817	-0.183843	0.850498	-0.0768186	-0.154908	0.780919	-0.10222	ID:chr12:122004053:122005158:down	chr12	122004053	122005158	1106	*	390.468	-0.902028	0.00200274	-0.800496	-0.493355	0.63665	-0.0642129	-0.163195	0.917603	-0.0547885	-0.609243	0.301074	-0.303072	Promoter (2-3kb)	12	122001704	122003927	2224	1	144406	ENST00000545988.1	2349	ENSG00000158023	CFAP251
450	ID:chr2:16728849:16729920	chr2	16728849	16729920	1072	*	99.7477	1.73331	0.000376788	1.55095	0.251935	0.925062	0.0116151	0.49432	0.754016	0.118067	0.545232	0.736273	0.0958929	ID:chr2:16728849:16729920:up	chr2	16728849	16729920	1072	*	95.5372	1.52658	0.0298878	1.11759	-0.457127	0.872402	-0.0134984	0.492478	0.860821	0.0764579	0.700678	0.732249	0.0592825	Intron (ENST00000423925.5/ENST00000423925.5, intron 1 of 2)	2	16564024	16666331	102308	2	81553	ENST00000451689.1	-62518	ENSG00000197872	CYRIA
44	ID:chr1:234881137:234882647	chr1	234881137	234882647	1511	*	180.278	1.27862	0.000396385	1.15306	1.01597	0.497892	0.0665126	0.742223	0.437135	0.271562	-0.313711	0.769474	-0.107242	ID:chr1:234881137:234882647:up	chr1	234881137	234882647	1511	*	157.03	0.971831	0.047508	0.722222	0.863805	0.655152	0.0305847	-0.0135991	0.995432	-0.00336515	-0.491914	0.648404	-0.113424	Intron (ENST00000651370.1/ENST00000651370.1, intron 1 of 1)	1	234959661	234962960	3300	2	101927851	ENST00000656076.1	80313	ENSG00000238005	LOC101927851
178	ID:chr12:112239933:112240299	chr12	112239933	112240299	367	*	41.0162	3.36512	0.000396861	2.83705	-2.89952	0.549987	-0.00692899	5.50732	0.0759044	2.30502	1.37124	0.247338	0.305219	ID:chr12:112239933:112240299:up	chr12	112239933	112240299	367	*	28.7955	2.81129	0.0227468	0.117905	-2.46051	0.571851	-0.005365	4.10542	0.333786	0.625868	0.705117	0.754757	0.0512765	Exon (ENST00000550722.5/283450, exon 33 of 76)	12	112226454	112231463	5010	2	283450	ENST00000547519.1	-8470	ENSG00000173064	HECTD4
728	ID:chr6:157800353:157801192	chr6	157800353	157801192	840	*	107.005	2.37141	0.000396861	2.04656	0.790741	0.758196	0.0188771	-0.862527	0.572303	-0.200998	-0.660248	0.568007	-0.171349	ID:chr6:157800353:157801192:up	chr6	157800353	157801192	840	*	86.752	2.01052	0.0123775	1.53623	0.559295	0.854374	0.0111708	-1.55613	0.392281	-0.315289	-0.819531	0.515001	-0.123432	Intron (ENST00000614703.4/51429, intron 3 of 5)	6	157823246	157945077	121832	1	51429	ENST00000392185.8	-22054	ENSG00000130340	SNX9
23	ID:chr1:173355219:173356499	chr1	173355219	173356499	1281	*	97.7733	1.74499	0.000401852	1.55879	-0.368362	0.859068	-0.0214444	1.00433	0.41313	0.29037	-0.330839	0.814022	-0.0802229	ID:chr1:173355219:173356499:up	chr1	173355219	173356499	1281	*	87.8418	1.49994	0.0230636	1.15135	-0.201848	0.932396	-0.0109552	-0.0871905	0.978848	-0.0161748	0.373397	0.821088	0.0579349	Distal Intergenic	1	173417793	173420501	2709	2	101928673	ENST00000661092.1	64002	ENSG00000203739	PRDX6-AS1
520	ID:chr20:62501546:62502675	chr20	62501546	62502675	1130	*	307.2	1.02786	0.000402498	0.931899	-0.223812	0.870397	-0.0275473	0.282383	0.754785	0.120456	0.38854	0.699958	0.137128	ID:chr20:62501546:62502675:up	chr20	62501546	62502675	1130	*	290.392	0.910461	0.00629527	0.784633	0.0829767	0.955012	0.0130425	0.182562	0.904591	0.0615986	0.245555	0.728791	0.112205	Distal Intergenic	20	62463497	62475995	12499	2	140628	ENST00000252997.3	-25551	ENSG00000130700	GATA5
15	ID:chr1:157806348:157807290	chr1	157806348	157807290	943	*	502.992	-0.716618	0.000406738	-0.657822	-0.688662	0.458487	-0.123811	-0.856972	0.0770773	-0.557428	-0.392816	0.479851	-0.236387	ID:chr1:157806348:157807290:down	chr1	157806348	157807290	943	*	518.096	-0.62602	0.0131192	-0.537655	-0.407962	0.707141	-0.056454	-1.09084	0.102316	-0.566859	-0.912512	0.11156	-0.59257	Promoter (2-3kb)	1	157794536	157804201	9666	2	115350	ENST00000489998.5	-2147	ENSG00000163534	FCRL1
182	ID:chr12:116194835:116195532	chr12	116194835	116195532	698	*	148.032	1.33041	0.000406738	1.19857	0.246448	0.876758	0.0244086	1.35445	0.169628	0.529412	-0.417926	0.69573	-0.133327	ID:chr12:116194835:116195532:up	chr12	116194835	116195532	698	*	134.851	1.1198	0.0116968	0.9345	-0.173319	0.918062	-0.0171209	0.690416	0.697386	0.153418	-0.525083	0.683167	-0.0938031	Intron (ENST00000281928.8/23389, intron 2 of 30)	12	116230433	116237569	7137	2	23389	ENST00000648067.1	42037	ENSG00000123066	MED13L
424	ID:chr19:46523026:46523324	chr19	46523026	46523324	299	*	26.8987	3.52495	0.000406838	3.05992	-2.38546	0.511548	-0.020306	7.23779	0.0479563	3.13142	1.85674	0.33503	0.148115	ID:chr19:46523026:46523324:up	chr19	46523026	46523324	299	*	35.5527	4.02189	0.000116293	3.52365	0.389238	0.900076	0.01104	8.00752	0.0302433	4.40485	2.02022	0.352694	0.0782203	Intron (ENST00000602017.5/100506012, intron 3 of 3)	19	46491191	46495867	4677	2	57469	ENST00000599531.2	-27159	ENSG00000204851	PNMA8B
427	ID:chr19:50658062:50658647	chr19	50658062	50658647	586	*	120.561	1.92302	0.000410134	1.69713	-0.773753	0.459896	-0.107769	4.36984	0.00060344	4.07619	-0.940243	0.18937	-0.498171	ID:chr19:50658062:50658647:up	chr19	50658062	50658647	586	*	133.207	2.08304	0.000476621	1.82886	-0.531265	0.616756	-0.0709145	4.75889	0.000607863	4.48181	-0.542627	0.611813	-0.122593	Promoter (<=1kb)	19	50658496	50659310	815	1	342918	ENST00000490451.1	0	ENSG00000235034	C19orf81
228	ID:chr12:96120796:96121781	chr12	96120796	96121781	986	*	201.036	1.23014	0.000416562	1.10948	0.432968	0.856265	0.0195324	0.969491	0.454845	0.264373	0.525938	0.464657	0.252125	ID:chr12:96120796:96121781:up	chr12	96120796	96121781	986	*	191.319	1.0814	0.00519891	0.93243	0.691341	0.714827	0.0338283	0.598493	0.788032	0.109804	-0.0259966	0.986891	-0.00661515	Distal Intergenic	12	96194375	96269824	75450	1	2004	ENST00000228741.8	-72594	ENSG00000111145	ELK3
586	ID:chr3:132549791:132550546	chr3	132549791	132550546	756	*	79.5318	2.05647	0.000416562	1.81758	3.27046	0.317244	0.0206464	1.07064	0.562131	0.21096	-0.358569	0.794231	-0.0873187	ID:chr3:132549791:132550546:up	chr3	132549791	132550546	756	*	85.3462	2.12616	0.000547282	1.88698	2.98868	0.428302	0.0108031	0.663451	0.829105	0.0898322	0.407363	0.776742	0.0709383	Distal Intergenic	3	132528202	132538508	10307	1	23317	ENST00000509279.1	21589	ENSG00000138246	DNAJC13
753	ID:chr6:36752601:36753700	chr6	36752601	36753700	1100	*	375.159	0.919539	0.000416562	0.836768	-0.232137	0.886305	-0.0228574	1.42881	0.0108828	1.00255	0.106693	0.871304	0.0659806	ID:chr6:36752601:36753700:up	chr6	36752601	36753700	1100	*	360.402	0.782409	0.0103258	0.667126	0.722159	0.493464	0.0952848	0.78512	0.390395	0.301316	-0.0494632	0.965103	-0.0141009	Exon (ENST00000459703.5/57699, exon 3 of 11)	6	36740775	36757381	16607	2	57699	ENST00000459703.5	3681	ENSG00000124772	CPNE5
851	ID:chr8:81286562:81287018	chr8	81286562	81287018	457	*	75.3254	2.29195	0.000418756	2.02234	0.889497	0.861378	0.00561144	8.00512	0.00836936	5.39708	0.611645	0.712763	0.0995977	ID:chr8:81286562:81287018:up	chr8	81286562	81287018	457	*	91.9697	2.69421	5.15715e-05	2.44592	1.70677	0.583188	0.0230503	8.276	0.00838201	6.10202	1.52953	0.209972	0.187388	Distal Intergenic	8	81283326	81284415	1090	1	2171	ENST00000481695.1	3236	ENSG00000164687	FABP5
246	ID:chr13:77429212:77430150	chr13	77429212	77430150	939	*	177.324	1.37129	0.000419726	1.23045	-0.166847	0.927466	-0.0154204	2.79515	0.000492213	2.67305	-0.649771	0.475398	-0.231961	ID:chr13:77429212:77430150:up	chr13	77429212	77430150	939	*	189.055	1.45078	0.000799897	1.29117	0.487443	0.671658	0.0594128	2.67834	0.0104417	2.14028	0.3655	0.743421	0.0917867	Distal Intergenic	13	77044657	77327094	282438	2	23077	ENST00000544440.7	-102118	ENSG00000005810	MYCBP2
611	ID:chr3:53102745:53103161	chr3	53102745	53103161	417	*	41.2948	2.69643	0.000419726	2.38231	-4.57774	0.128711	-0.0407432	8.19099	0.00691145	5.61602	-1.32297	0.660184	-0.0636121	ID:chr3:53102745:53103161:up	chr3	53102745	53103161	417	*	36.7711	2.46337	0.00677384	2.04143	-0.368602	0.900143	-0.0117574	6.00753	0.0999158	2.07522	1.05953	0.455646	0.119399	Intron (ENST00000296292.8/91869, intron 10 of 12)	3	53046459	53099453	52995	2	91869	ENST00000607203.1	-3292	ENSG00000163933	RFT1
390	ID:chr18:54261552:54262466	chr18	54261552	54262466	915	*	161.202	1.35123	0.000444068	1.21335	0.332819	0.907927	0.00922062	1.18582	0.332053	0.351493	-0.240968	0.840473	-0.0756863	ID:chr18:54261552:54262466:up	chr18	54261552	54262466	915	*	145.155	1.11722	0.0144926	0.919383	-0.159372	0.968785	-0.00312766	0.993807	0.576778	0.203882	-0.438257	0.789263	-0.0618377	Distal Intergenic	18	54269404	54298234	28831	1	11201	ENST00000579534.5	-6938	ENSG00000101751	POLI
892	ID:chr9:99326267:99327422	chr9	99326267	99327422	1156	*	119.254	2.09047	0.000450038	1.8187	0.208468	0.944608	0.00779873	-0.275755	0.90176	-0.0504335	0.811411	0.347817	0.309845	ID:chr9:99326267:99327422:up	chr9	99326267	99327422	1156	*	107.117	1.75569	0.0185848	1.29805	0.882899	0.627207	0.0362373	-0.118974	0.97925	-0.0152967	-0.233807	0.914973	-0.0289281	Distal Intergenic	9	99355344	99366472	11129	2	100996569	ENST00000604237.5	39050	ENSG00000271086	NAMA
75	ID:chr1:94720416:94721455	chr1	94720416	94721455	1040	*	155.684	1.30662	0.000457048	1.17601	1.01755	0.501994	0.0647535	0.373013	0.705248	0.142655	-0.147792	0.88381	-0.0602358	ID:chr1:94720416:94721455:up	chr1	94720416	94721455	1040	*	145.279	1.14049	0.0151807	0.934048	0.742492	0.671749	0.0386674	-0.0251304	0.993083	-0.0065129	-0.849904	0.308354	-0.255923	Intron (ENST00000634870.1/101928079, intron 2 of 5)	1	94732133	94742495	10363	2	101928079	ENST00000424711.1	21040	ENSG00000224081	SLC44A3-AS1
287	ID:chr15:67085294:67086590	chr15	67085294	67086590	1297	*	379.455	1.09545	0.000460469	0.987576	0.165416	0.900596	0.0241118	2.24287	5.85211e-05	2.16604	0.566155	0.204108	0.401302	ID:chr15:67085294:67086590:up	chr15	67085294	67086590	1297	*	334.037	0.785421	0.0141082	0.660087	0.117058	0.932765	0.0180631	1.60141	0.0376971	0.898271	0.344974	0.597213	0.156534	Intron (ENST00000559460.5/4088, intron 1 of 3)	15	67077986	67170675	92690	1	4088	ENST00000559937.1	7308	ENSG00000166949	SMAD3
430	ID:chr19:54327188:54327716	chr19	54327188	54327716	529	*	108.691	1.66667	0.000461357	1.48585	1.31314	0.465951	0.0569305	0.626981	0.729159	0.12864	0.600115	0.491306	0.229821	ID:chr19:54327188:54327716:up	chr19	54327188	54327716	529	*	102.714	1.50709	0.0194056	1.17169	1.33901	0.46046	0.0538669	-0.190937	0.960599	-0.02771	0.23739	0.915426	0.0289093	Intron (ENST00000616950.1/23547, intron 4 of 7)	19	54308915	54337168	28254	2	23547	ENST00000616950.1	9452	ENSG00000239961	LILRA4
232	ID:chr13:111184371:111185974	chr13	111184371	111185974	1604	*	567.319	-0.708899	0.000466995	-0.651138	-0.147125	0.877147	-0.0350422	-0.557803	0.284651	-0.333798	-0.359705	0.249633	-0.289359	ID:chr13:111184371:111185974:down	chr13	111184371	111185974	1604	*	595.661	-0.531304	0.0171432	-0.457089	-0.345155	0.648849	-0.0846562	-0.33733	0.672037	-0.162321	-0.57686	0.130959	-0.418305	Promoter (<=1kb)	13	111184938	111217865	32928	1	8874	ENST00000467053.5	0	ENSG00000102606	ARHGEF7
301	ID:chr16:10812418:10813140	chr16	10812418	10813140	723	*	65.1772	2.15437	0.000466995	1.90644	-0.901582	0.786862	-0.0130452	1.19274	0.538878	0.227802	0.122431	0.935249	0.0328105	ID:chr16:10812418:10813140:up	chr16	10812418	10813140	723	*	61.1535	2.02077	0.00606867	1.67847	-0.407179	0.906846	-0.00927131	0.903821	0.767462	0.117795	-0.226994	0.914974	-0.0295387	Intron (ENST00000572980.5/780776, intron 1 of 8)	16	10761226	10818600	57375	2	780776	ENST00000456096.6	5460	ENSG00000166676	TVP23A
235	ID:chr13:28422869:28423501	chr13	28422869	28423501	633	*	142.526	1.27077	0.000466995	1.14502	-0.400717	0.884461	-0.0133151	1.37933	0.140951	0.578027	0.62269	0.375229	0.305105	ID:chr13:28422869:28423501:up	chr13	28422869	28423501	633	*	147.634	1.33237	0.00302002	1.15839	0.427513	0.857395	0.0162939	1.70879	0.122148	0.647366	0.650581	0.447167	0.190893	Intron (ENST00000282397.9/2321, intron 10 of 29)	13	28385548	28495079	109532	2	2321	ENST00000615840.4	71578	ENSG00000102755	FLT1
589	ID:chr3:152505747:152506792	chr3	152505747	152506792	1046	*	142.373	1.59768	0.000493037	1.42191	4.78277	0.55392	0.00391416	-0.366522	0.734612	-0.130203	0.0649856	0.965711	0.018148	ID:chr3:152505747:152506792:up	chr3	152505747	152506792	1046	*	123.875	1.29033	0.00426651	1.11332	1.71381	0.558579	0.0230774	0.469417	0.790371	0.112829	0.0786044	0.96986	0.0126172	Distal Intergenic	3	152457691	152465780	8090	1	4154	ENST00000497971.1	48056	ENSG00000152601	MBNL1
418	ID:chr19:2332064:2333435	chr19	2332064	2333435	1372	*	959.242	-0.767574	0.000494101	-0.702277	-0.149325	0.872512	-0.0363121	-0.0585002	0.943429	-0.0302419	-0.0303972	0.952613	-0.0229699	ID:chr19:2332064:2333435:down	chr19	2332064	2333435	1372	*	973.605	-0.716007	0.00190775	-0.637459	0.158013	0.86964	0.0359448	-0.191621	0.857649	-0.0826206	-0.418616	0.178239	-0.31894	Promoter (1-2kb)	19	2334629	2337935	3307	1	56928	ENST00000587851.1	-1194	ENSG00000005206	SPPL2B
360	ID:chr17:49739271:49741671	chr17	49739271	49741671	2401	*	642.953	-0.801759	0.00051198	-0.735034	-0.187521	0.803657	-0.0550743	0.0284849	0.969762	0.0163486	-0.40814	0.1227	-0.345612	ID:chr17:49739271:49741671:down	chr17	49739271	49741671	2401	*	658.158	-0.649907	0.0015791	-0.588066	-0.0450705	0.965443	-0.0136729	-0.544135	0.424702	-0.271624	-0.112804	0.83019	-0.0730018	Intron (ENST00000240364.7/81558, intron 1 of 7)	17	49717686	49747263	29578	2	81558	ENST00000515240.5	5592	ENSG00000121104	FAM117A
771	ID:chr6:90190872:90191301	chr6	90190872	90191301	430	*	55.7147	2.45785	0.000514521	2.14924	4.9375	0.10075	3.45671	2.16656	0.224459	0.601487	1.50807	0.142546	0.544527	ID:chr6:90190872:90191301:up	chr6	90190872	90191301	430	*	52.4222	2.29161	0.00381558	1.93413	5.26262	0.0532525	4.31476	0.953452	0.765312	0.11952	0.1852	0.967452	0.00741906	Intron (ENST00000257749.9/60468, intron 4 of 8)	6	90089054	90218245	129192	2	60468	ENST00000493201.5	26944	ENSG00000112182	BACH2
488	ID:chr2:39513551:39513940	chr2	39513551	39513940	390	*	55.3175	2.019	0.000518307	1.7954	3.35567	0.564703	0.00619611	2.91613	0.053046	1.68243	1.05483	0.32023	0.293487	ID:chr2:39513551:39513940:up	chr2	39513551	39513940	390	*	50.6364	1.83788	0.0194783	1.42723	3.66061	0.432559	0.0141873	2.79351	0.132266	0.937592	1.37739	0.192807	0.248978	Promoter (<=1kb)	2	39514146	39599539	85394	1	728730	ENST00000438649.5	-206	ENSG00000231312	MAP4K3-DT
410	ID:chr19:16416703:16418023	chr19	16416703	16418023	1321	*	536.946	-0.833903	0.000519764	-0.76071	-0.239423	0.788643	-0.0531886	-0.173566	0.829785	-0.0846679	-0.25885	0.473987	-0.199272	ID:chr19:16416703:16418023:down	chr19	16416703	16418023	1321	*	558.337	-0.654566	0.00279409	-0.586237	-0.565867	0.473412	-0.13679	-0.290619	0.771491	-0.122627	-0.240449	0.714744	-0.11644	3' UTR	19	16417439	16421433	3995	2	58513	ENST00000596151.1	3410	ENSG00000127527	EPS15L1
383	ID:chr18:13562293:13563722	chr18	13562293	13563722	1430	*	350.659	1.01709	0.000524958	0.925	0.178628	0.86191	0.0369218	0.633848	0.516368	0.229382	0.525782	0.121831	0.41932	ID:chr18:13562293:13563722:up	chr18	13562293	13563722	1430	*	351.898	1.04035	0.00244708	0.912164	0.403534	0.602825	0.0964861	0.208372	0.909704	0.0587667	0.387183	0.474996	0.205868	Exon (ENST00000590042.1/ENST00000590042.1, exon 2 of 3)	18	13542292	13645205	102914	1	753	ENST00000586207.5	20001	ENSG00000168675	LDLRAD4
900	ID:chrX:45710259:45710690	chrX	45710259	45710690	432	*	55.6865	3.17954	0.000524958	2.65814	2.43425	0.639179	0.00757812	7.07547	0.113647	1.75856	-0.12935	0.962084	-0.0130096	ID:chrX:45710259:45710690:up	chrX	45710259	45710690	432	*	45.7136	2.63129	0.03886	0.0866975	2.64593	0.601337	0.00383606	8.45494	0.0326602	4.32765	1.20069	0.473421	0.0988935	Distal Intergenic	23	45730752	45731688	937	1	392452	ENST00000377927.3	-20062		MFFP3
426	ID:chr19:49333504:49335960	chr19	49333504	49335960	2457	*	1562.61	-0.557828	0.000535235	-0.516554	0.0626741	0.936387	0.0241383	-0.346345	0.380219	-0.241581	-0.225676	0.379612	-0.19416	ID:chr19:49333504:49335960:down	chr19	49333504	49335960	2457	*	1571.81	-0.536145	5.97381e-05	-0.503136	-0.0832209	0.903954	-0.0322731	-0.425602	0.396893	-0.258381	-0.053095	0.910157	-0.0397314	Promoter (<=1kb)	19	49335171	49340602	5432	1	951	ENST00000391859.6	0	ENSG00000104894	CD37
28	ID:chr1:203272904:203274699	chr1	203272904	203274699	1796	*	1128.08	-0.577	0.000571353	-0.532935	0.0342983	0.972946	0.0105959	-0.447976	0.39747	-0.266812	0.00660692	0.989862	0.00538359	ID:chr1:203272904:203274699:down	chr1	203272904	203274699	1796	*	1174.8	-0.433156	0.0119991	-0.384032	-0.00921652	0.996169	-0.0026509	-0.379626	0.579654	-0.195688	0.0589128	0.931595	0.0363116	Promoter (<=1kb)	1	203273221	203288712	15492	1	100506775	ENST00000666545.1	0		LINC01353
231	ID:chr13:110942313:110942650	chr13	110942313	110942650	338	*	71.9987	1.79586	0.000579901	1.59852	1.07909	0.800826	0.0106537	2.46938	0.0421363	1.50768	0.336456	0.883113	0.0405072	ID:chr13:110942313:110942650:up	chr13	110942313	110942650	338	*	70.7564	1.73249	0.00303779	1.50133	1.25518	0.748068	0.0106984	1.77788	0.28136	0.418869	0.0628826	0.989736	0.00236876	Distal Intergenic	13	110965704	110990579	24876	1	104355135	ENST00000440735.2	-23054		LINC00431
840	ID:chr8:55988716:55989557	chr8	55988716	55989557	842	*	195.239	1.23799	0.000610314	1.10785	0.254151	0.858973	0.0283892	1.5191	0.0645681	0.798136	-0.15798	0.844892	-0.0797427	ID:chr8:55988716:55989557:up	chr8	55988716	55989557	842	*	172.37	0.977478	0.00886244	0.832422	0.161158	0.909352	0.0217439	1.15792	0.288121	0.372086	-0.199714	0.823238	-0.0777924	Intron (ENST00000520220.6/4067, intron 10 of 12)	8	55955096	55998448	43353	1	4067	ENST00000420292.1	33620	ENSG00000254087	LYN
812	ID:chr8:119601484:119601828	chr8	119601484	119601828	345	*	32.13	3.70798	0.000611946	3.00001	0.405071	0.904762	0.00861457	8.04073	0.032743	3.74811	1.25349	0.426663	0.167139	ID:chr8:119601484:119601828:up	chr8	119601484	119601828	345	*	35.4264	3.46916	0.00200785	2.85819	-1.05726	0.771508	-0.00737296	8.27598	0.04788	3.61927	0.853924	0.745625	0.0456855	Intron (ENST00000259486.10/5168, intron 9 of 25)	8	119557409	119593008	35600	2	5168	ENST00000522167.5	-8476	ENSG00000136960	ENPP2
641	ID:chr4:39576316:39576557	chr4	39576316	39576557	242	*	22.6898	3.47192	0.0006214	3.00434	2.18656	0.698704	0.00177403	7.46456	0.0353675	3.60811	0.370115	0.852017	0.054303	ID:chr4:39576316:39576557:up	chr4	39576316	39576557	242	*	24.2675	3.50956	0.00121713	3.08003	3.11381	0.470575	0.00939477	4.13308	0.39128	0.539437	-0.152032	0.964238	-0.0107616	Intron (ENST00000504032.1/100885776, intron 2 of 4)	4	39551610	39583958	32349	2	201895	ENST00000512441.5	7401	ENSG00000163683	SMIM14
568	ID:chr22:50469276:50470452	chr22	50469276	50470452	1177	*	1524.92	-0.686779	0.000628952	-0.626899	0.186692	0.779553	0.0637585	0.0933605	0.874968	0.0567261	-0.0610139	0.862033	-0.0448412	ID:chr22:50469276:50470452:down	chr22	50469276	50470452	1177	*	1586.58	-0.558404	0.00336586	-0.498922	0.169095	0.787955	0.0613266	-0.0481541	0.971617	-0.0213616	-0.293554	0.269068	-0.232286	Promoter (1-2kb)	22	50466196	50467355	1160	2	6305	ENST00000477234.1	-1921	ENSG00000100241	SBF1
592	ID:chr3:179017000:179017710	chr3	179017000	179017710	711	*	92.5069	1.46588	0.00063663	1.31272	-0.31534	0.917669	-0.0104189	1.00995	0.317108	0.352937	0.873025	0.479906	0.192669	ID:chr3:179017000:179017710:up	chr3	179017000	179017710	711	*	102.342	1.65509	0.000200292	1.50602	-0.454061	0.880818	-0.0117477	0.985872	0.463143	0.261673	0.403919	0.866405	0.0356497	3' UTR	3	179027757	179071566	43810	2	64393	ENST00000414084.1	53856	ENSG00000172667	ZMAT3
101	ID:chr10:4651672:4652475	chr10	4651672	4652475	804	*	81.2782	2.39486	0.000636852	2.05157	0.302841	0.941057	0.0066866	0.29715	0.908669	0.0476052	0.640921	0.702358	0.101766	ID:chr10:4651672:4652475:up	chr10	4651672	4652475	804	*	91.2113	2.50451	0.000626645	2.17968	0.236417	0.9586	0.00492625	1.49502	0.554616	0.223708	0.978893	0.56999	0.0862195	Promoter (1-2kb)	10	4650190	4654023	3834	2	100216001	ENST00000659646.1	1548	ENSG00000231298	MANCR
884	ID:chr9:81529923:81531047	chr9	81529923	81531047	1125	*	123.734	1.61245	0.000639105	1.42728	1.04114	0.560129	0.0454668	0.715648	0.632053	0.171581	-1.28731	0.0724048	-0.85735	ID:chr9:81529923:81531047:up	chr9	81529923	81531047	1125	*	132.161	1.72636	0.000955697	1.51895	1.36937	0.369174	0.0695973	0.783526	0.706106	0.14636	0.0754666	0.968836	0.0140269	Distal Intergenic	9	81599865	81613522	13658	2	7088	ENST00000376484.1	82475	ENSG00000196781	TLE1
841	ID:chr8:59972464:59972894	chr8	59972464	59972894	431	*	78.6958	2.33074	0.000642169	2.02783	-1.40444	0.644582	-0.0182854	8.74928	0.00296785	6.35422	0.644971	0.506338	0.213959	ID:chr8:59972464:59972894:up	chr8	59972464	59972894	431	*	75.4891	2.22866	0.00622343	1.81555	0.332772	0.907703	0.011372	8.7769	0.0049023	6.71558	0.973086	0.349527	0.190138	Distal Intergenic	8	60222649	60232673	10025	2	767	ENST00000528666.1	259779	ENSG00000178538	CA8
481	ID:chr2:25557756:25558744	chr2	25557756	25558744	989	*	90.7618	1.78494	0.00065084	1.57798	0.131762	0.977382	0.00299283	0.723647	0.594651	0.189789	0.655887	0.527616	0.198867	ID:chr2:25557756:25558744:up	chr2	25557756	25558744	989	*	74.0104	1.31074	0.0337139	1.00545	1.1914	0.548732	0.0445695	0.57676	0.837132	0.0863846	1.03423	0.237657	0.297363	Intron (ENST00000496972.6/1838, intron 7 of 17)	2	25576564	25596456	19893	2	1838	ENST00000493386.5	37712	ENSG00000138101	DTNB
754	ID:chr6:37239871:37240595	chr6	37239871	37240595	725	*	114.616	1.94962	0.000651889	1.69785	0.0454454	0.990438	0.00137451	0.130006	0.9522	0.025884	-0.444415	0.738243	-0.106821	ID:chr6:37239871:37240595:up	chr6	37239871	37240595	725	*	106.839	1.82735	0.00417937	1.53001	0.931253	0.603234	0.0430673	0.151998	0.967107	0.0233896	1.08972	0.328833	0.179473	Intron (ENST00000651039.1/221468, intron 1 of 2)	6	37212181	37257587	45407	2	221468	ENST00000650973.1	16992	ENSG00000172738	TMEM217
680	ID:chr5:169805481:169806211	chr5	169805481	169806211	731	*	124.265	1.70407	0.000670638	1.50081	0.505399	0.885164	0.0117095	0.863	0.5946	0.190328	0.646013	0.707368	0.0982644	ID:chr5:169805481:169806211:up	chr5	169805481	169806211	731	*	119.388	1.47248	0.0364618	1.01971	0.730836	0.798406	0.0177853	0.34938	0.916149	0.0505062	0.957888	0.562629	0.0906557	Intron (ENST00000520908.6/1794, intron 26 of 51)	5	169761307	169840838	79532	1	1794	ENST00000648250.1	44174	ENSG00000134516	DOCK2
408	ID:chr19:16259585:16260606	chr19	16259585	16260606	1022	*	448.07	-0.750873	0.000676684	-0.685469	0.711287	0.498924	0.0971866	-0.462906	0.512488	-0.225639	-0.40881	0.371564	-0.277145	ID:chr19:16259585:16260606:down	chr19	16259585	16260606	1022	*	456.622	-0.683349	0.0256363	-0.560174	0.55277	0.620756	0.0674418	-0.427215	0.694963	-0.160536	-0.420338	0.414302	-0.230579	Distal Intergenic	19	16234044	16234764	721	1	8907	ENST00000592703.1	25541	ENSG00000072958	AP1M1
161	ID:chr11:67459502:67460453	chr11	67459502	67460453	952	*	444.698	-0.769743	0.000682007	-0.700397	0.0982307	0.946282	0.015083	-0.417929	0.576918	-0.196508	0.291119	0.596354	0.182368	ID:chr11:67459502:67460453:down	chr11	67459502	67460453	952	*	470.195	-0.588127	0.0414421	-0.473721	0.304116	0.779723	0.0463247	-0.154002	0.924004	-0.0513817	0.234884	0.761865	0.0991558	3' UTR	11	67455403	67457649	2247	1	57010	ENST00000545777.1	4099	ENSG00000175544	CABP4
283	ID:chr15:60635619:60636217	chr15	60635619	60636217	599	*	38.4991	3.33707	0.000682007	2.77479	1.82627	0.568821	0.0256608	6.81247	0.0750558	2.4098	-0.446535	0.874423	-0.0348663	ID:chr15:60635619:60636217:up	chr15	60635619	60636217	599	*	36.815	3.09472	0.017212	0.0885431	1.53277	0.688856	0.0162496	8.86998	0.021976	5.06647	-1.86908	0.560151	-0.0445451	Intron (ENST00000659704.1/ENST00000659704.1, intron 2 of 3)	15	60497264	60627463	130200	2	6095	ENST00000261523.9	-8156	ENSG00000069667	RORA
845	ID:chr8:67505836:67506335	chr8	67505836	67506335	500	*	31.9846	2.787	0.000689985	2.44339	-0.119529	0.983062	-0.00135224	7.07552	0.0286367	3.89129	1.44607	0.168452	0.465286	ID:chr8:67505836:67506335:up	chr8	67505836	67506335	500	*	34.2653	2.81451	0.00546137	2.2952	0.0416951	0.996459	0.000671831	7.87002	0.0230006	4.80165	1.24264	0.37705	0.1307	Intron (ENST00000297770.10/57094, intron 6 of 10)	8	67422310	67452650	30341	2	57094	ENST00000639116.1	-53186	ENSG00000165078	CPA6
242	ID:chr13:46606195:46606624	chr13	46606195	46606624	430	*	53.38	2.20773	0.000690545	1.94274	0.719576	0.796733	0.0186548	2.56249	0.167891	0.824058	0.345089	0.818861	0.0769799	ID:chr13:46606195:46606624:up	chr13	46606195	46606624	430	*	55.1606	2.28662	0.0027868	1.94551	1.07253	0.629505	0.0336146	2.91281	0.159136	0.86379	0.891526	0.528594	0.109966	Intron (ENST00000311191.10/23143, intron 1 of 18)	13	46553200	46743595	190396	1	23143	ENST00000389798.7	52995	ENSG00000136141	LRCH1
668	ID:chr5:143426773:143427225	chr5	143426773	143427225	453	*	22.5722	3.80436	0.000691956	3.22236	0.611433	0.916238	0.00343331	6.14264	0.104401	1.89433	-2.73561	0.246358	-0.118815	ID:chr5:143426773:143427225:up	chr5	143426773	143427225	453	*	18.6742	3.49203	0.0242908	0.0729235	0.183114	0.985045	0.00111466	7.40606	0.085327	2.47065	-0.788084	0.855281	-0.0209061	Intron (ENST00000343796.6/2908, intron 1 of 8)	5	143281120	143434702	153583	2	2908	ENST00000504572.5	7477	ENSG00000113580	NR3C1
266	ID:chr14:71554542:71556445	chr14	71554542	71556445	1904	*	196.685	1.26406	0.000698418	1.12817	0.0581728	0.977136	0.0063535	1.03602	0.26649	0.393169	0.433652	0.643947	0.161791	ID:chr14:71554542:71556445:up	chr14	71554542	71556445	1904	*	181.442	1.068	0.00635003	0.916631	0.595477	0.571533	0.0815532	0.403977	0.820172	0.100131	-0.0879295	0.961157	-0.017806	Intron (ENST00000555989.5/26037, intron 5 of 6)	14	71529325	71741229	211905	1	26037	ENST00000555818.5	25217	ENSG00000197555	SIPA1L1
656	ID:chr5:126761300:126762838	chr5	126761300	126762838	1539	*	136.559	1.77973	0.00070455	1.5561	-0.0929765	0.981948	-0.00158588	1.24628	0.49549	0.252797	0.232189	0.825046	0.086942	ID:chr5:126761300:126762838:up	chr5	126761300	126762838	1539	*	125.441	1.57032	0.0103451	1.26806	-1.21748	0.660699	-0.0169767	0.651736	0.835594	0.0868352	-0.625008	0.582389	-0.122742	Exon (ENST00000509185.2/102723557, exon 2 of 4)	5	126751963	126776486	24524	2	102723557	ENST00000509185.2	13648	ENSG00000251072	LMNB1-DT
758	ID:chr6:403661:405372	chr6	403661	405372	1712	*	320.212	1.07892	0.00072721	0.966804	0.707575	0.502913	0.0963024	1.74752	0.00833801	1.30207	0.261148	0.633664	0.165633	ID:chr6:403661:405372:up	chr6	403661	405372	1712	*	318.94	1.06714	0.00144447	0.950267	1.11807	0.185142	0.647433	1.81637	0.0153031	1.21186	0.366176	0.50806	0.190986	Exon (ENST00000380956.9/3662, exon 8 of 9)	6	393279	395915	2637	1	3662	ENST00000469834.1	10382	ENSG00000137265	IRF4
815	ID:chr8:125352442:125353329	chr8	125352442	125353329	888	*	123.086	1.47289	0.000740795	1.30896	0.489549	0.884082	0.0109826	0.759937	0.587548	0.193018	0.472659	0.637052	0.160776	ID:chr8:125352442:125353329:up	chr8	125352442	125353329	888	*	135.939	1.64458	0.000199351	1.49427	1.44277	0.421653	0.0558496	1.70636	0.229687	0.466487	0.892152	0.198433	0.418981	Intron (ENST00000517532.5/286053, intron 5 of 6)	8	125363026	125367116	4091	1	286053	ENST00000521460.1	-9697	ENSG00000156831	NSMCE2
819	ID:chr8:128167562:128168323	chr8	128167562	128168323	762	*	98.2436	1.64154	0.000741181	1.45589	0.493179	0.807671	0.0235184	3.40245	0.003662	3.0819	0.374178	0.824913	0.0694782	ID:chr8:128167562:128168323:up	chr8	128167562	128168323	762	*	115.778	1.95819	0.000465518	1.73947	0.749752	0.638702	0.043101	4.05965	0.000803419	3.85638	0.635957	0.597827	0.115287	Intron (ENST00000651587.1/5820, intron 10 of 10)	8	128150116	128150188	73	1	100302281	ENST00000408334.1	17446	ENSG00000221261	MIR1208
704	ID:chr6:134288055:134289231	chr6	134288055	134289231	1177	*	120.18	1.61098	0.000747926	1.41925	0.867307	0.738126	0.0246982	2.70726	0.0175774	2.05654	-0.000637836	0.999784	0.000356582	ID:chr6:134288055:134289231:up	chr6	134288055	134289231	1177	*	121.437	1.55549	0.00871583	1.27505	1.41634	0.435592	0.0584489	2.95789	0.0399208	1.80307	0.200569	0.918648	0.0311236	Intron (ENST00000367858.9/6446, intron 1 of 13)	6	134214954	134262059	47106	2	6446	ENST00000460769.1	-25996	ENSG00000118515	SGK1
553	ID:chr22:29167201:29167958	chr22	29167201	29167958	758	*	402.721	0.841201	0.000763368	0.760099	0.00410395	0.997305	0.000920217	0.805717	0.324795	0.338666	0.2094	0.702552	0.135846	ID:chr22:29167201:29167958:up	chr22	29167201	29167958	758	*	416.61	0.89609	0.0173828	0.731757	0.199103	0.820928	0.0467889	0.567267	0.6625	0.173549	-0.000975132	0.999229	-0.000194852	3' UTR	22	29142030	29154769	12740	1	83999	ENST00000479755.1	25171	ENSG00000183762	KREMEN1
587	ID:chr3:138890607:138891477	chr3	138890607	138891477	871	*	66.6291	1.68953	0.000763939	1.5033	5.48108	0.457382	0.00615353	2.21019	0.0495037	1.26086	0.856461	0.432175	0.228814	ID:chr3:138890607:138891477:up	chr3	138890607	138891477	871	*	58.7895	1.40581	0.0360963	1.06347	4.21292	0.0600532	0.0437323	2.32784	0.113297	0.86488	0.792002	0.540069	0.117843	Distal Intergenic	3	138940428	138942578	2151	2	103344930	ENST00000477059.1	51101	ENSG00000244578	LINC01391
343	ID:chr17:31581695:31582612	chr17	31581695	31582612	918	*	121.261	1.56013	0.000805745	1.37983	0.431981	0.837878	0.0225859	0.0951334	0.954717	0.0255664	-0.805266	0.205291	-0.462959	ID:chr17:31581695:31582612:up	chr17	31581695	31582612	918	*	107.814	1.2955	0.0361738	0.958147	0.256272	0.923201	0.0104732	-0.592517	0.775803	-0.116252	-0.373324	0.752272	-0.0855779	Distal Intergenic	17	31575411	31575521	111	1	100126356	ENST00000362317.1	6284	ENSG00000283978	MIR365B
598	ID:chr3:190585939:190587288	chr3	190585939	190587288	1350	*	154.536	1.67499	0.000809544	1.46827	0.901847	0.553935	0.0576273	2.81624	0.0232759	2.04268	0.225228	0.804757	0.0981653	ID:chr3:190585939:190587288:up	chr3	190585939	190587288	1350	*	166.486	1.84968	0.00033395	1.65055	0.644713	0.715322	0.0365072	3.48183	0.00630462	3.0649	0.151476	0.916183	0.0383735	Intron (ENST00000072516.7/3556, intron 2 of 10)	3	190564183	190657196	93014	1	3556	ENST00000443369.6	21756	ENSG00000196083	IL1RAP
755	ID:chr6:3751370:3752422	chr6	3751370	3752422	1053	*	418.105	0.931996	0.000820141	0.838371	1.58138	0.0367465	1.35143	1.27415	0.0992908	0.629593	0.505596	0.446843	0.261787	ID:chr6:3751370:3752422:up	chr6	3751370	3752422	1053	*	384.755	0.724275	0.0190266	0.604481	1.44087	0.08782	1.11634	0.718028	0.528684	0.232221	0.623259	0.381779	0.239466	Promoter (<=1kb)	6	3722614	3751532	28919	2	221749	ENST00000477592.2	0	ENSG00000168994	PXDC1
560	ID:chr22:37122033:37122999	chr22	37122033	37122999	967	*	360.814	0.891253	0.00082235	0.802844	-0.0441709	0.976026	-0.00757062	0.163501	0.853969	0.0746198	0.109391	0.881286	0.0628082	ID:chr22:37122033:37122999:up	chr22	37122033	37122999	967	*	342.835	0.738534	0.047508	0.568147	-0.100932	0.938611	-0.017752	-0.108091	0.955809	-0.0334744	-0.374988	0.634076	-0.137549	Downstream (2-3kb)	22	37065436	37109713	44278	2	164656	ENST00000406856.7	-12320	ENSG00000187045	TMPRSS6
66	ID:chr1:8603903:8604597	chr1	8603903	8604597	695	*	55.191	3.00828	0.000833154	2.48767	-0.315958	0.935492	-0.00713731	8.19098	0.0151254	4.84279	0.0111363	0.996993	0.00180763	ID:chr1:8603903:8604597:up	chr1	8603903	8604597	695	*	46.9764	2.74091	0.0245419	0.0985024	0.477822	0.862955	0.0158472	8.27599	0.0250645	4.76315	-0.245902	0.946594	-0.0135037	Intron (ENST00000337907.7/473, intron 5 of 23)	1	8541224	8590841	49618	2	473	ENST00000469251.1	-13062	ENSG00000142599	RERE
274	ID:chr14:95695948:95697649	chr14	95695948	95697649	1702	*	277.344	-0.880304	0.00088277	-0.79425	-0.285964	0.843131	-0.0309817	-0.818994	0.338327	-0.331002	-0.270412	0.602786	-0.174999	ID:chr14:95695948:95697649:down	chr14	95695948	95697649	1702	*	279.529	-0.907567	0.00449957	-0.789876	0.0333166	0.990236	0.00391544	-0.338154	0.843019	-0.0906252	-0.591822	0.239237	-0.348743	Distal Intergenic	14	95689285	95691356	2072	1	9623	ENST00000556665.1	6663	ENSG00000213231	TCL1B
139	ID:chr11:130180645:130182204	chr11	130180645	130182204	1560	*	322.784	-0.908056	0.000926627	-0.817491	-0.287585	0.761144	-0.0559477	-0.826108	0.235917	-0.400301	-0.662978	0.193702	-0.440632	ID:chr11:130180645:130182204:down	chr11	130180645	130182204	1560	*	317.868	-0.998021	0.00122321	-0.890885	-0.133518	0.920309	-0.0177454	-0.541315	0.631347	-0.188041	-1.00139	0.104847	-0.639801	Intron (ENST00000278742.6/6768, intron 1 of 18)	11	130189325	130196436	7112	1	6768	ENST00000530532.5	-7121	ENSG00000149418	ST14
241	ID:chr13:46577865:46579221	chr13	46577865	46579221	1357	*	146.965	1.73375	0.000931177	1.50707	-0.0632891	0.976042	-0.0057219	-0.90099	0.403419	-0.293796	-0.0171908	0.989677	-0.00555443	ID:chr13:46577865:46579221:up	chr13	46577865	46579221	1357	*	145.849	1.67154	0.00321366	1.42212	0.0893272	0.972157	0.006653	-0.388084	0.843768	-0.0883165	0.312957	0.779567	0.0820874	Intron (ENST00000311191.10/23143, intron 1 of 18)	13	46553200	46743595	190396	1	23143	ENST00000389798.7	24665	ENSG00000136141	LRCH1
222	ID:chr12:90280033:90281276	chr12	90280033	90281276	1244	*	123.511	1.66742	0.000946208	1.46036	0.874696	0.475055	0.0890685	0.228882	0.912941	0.045701	-0.509513	0.494575	-0.234386	ID:chr12:90280033:90281276:up	chr12	90280033	90281276	1244	*	131.447	1.74053	0.00409197	1.46178	0.111914	0.969132	0.00663872	0.473186	0.867121	0.073539	-0.208946	0.866453	-0.0554925	Promoter (<=1kb)	12	90280894	90295675	14782	1	105369893	ENST00000549313.1	0	ENSG00000258183	LINC02392
707	ID:chr6:136647280:136647802	chr6	136647280	136647802	523	*	61.3371	2.38383	0.000965385	2.05202	-0.995119	0.854787	-0.00810211	8.19099	0.00714986	5.5831	-0.861947	0.4879	-0.187867	ID:chr6:136647280:136647802:up	chr6	136647280	136647802	523	*	63.9241	2.34788	0.00810065	1.84676	0.496578	0.918459	0.00430963	8.54808	0.00871612	6.17508	0.0954574	0.965947	0.0150183	Exon (ENST00000432477.2/101928461, exon 3 of 3)	6	136629066	136648198	19133	1	101928461	ENST00000432477.2	18214	ENSG00000234263	MAP3K5-AS1
25	ID:chr1:198167363:198168375	chr1	198167363	198168375	1013	*	97.764	1.62095	0.000966177	1.42982	0.349804	0.844708	0.026034	3.53518	0.00147531	3.30349	-0.0720281	0.956452	-0.0232456	ID:chr1:198167363:198168375:up	chr1	198167363	198168375	1013	*	88.2009	1.40142	0.0338031	1.04217	-0.273058	0.899403	-0.0161978	3.66004	0.00452546	3.30242	-0.745196	0.551795	-0.118509	Intron (ENST00000442588.5/140609, intron 1 of 3)	1	198157121	198256531	99411	1	140609	ENST00000367383.5	10242	ENSG00000151414	NEK7
805	ID:chr8:100499462:100500552	chr8	100499462	100500552	1091	*	273.482	0.944655	0.000966177	0.84879	-0.069176	0.963879	-0.010151	1.48003	0.0373269	0.880514	0.173549	0.824881	0.0898231	ID:chr8:100499462:100500552:up	chr8	100499462	100500552	1091	*	290.24	1.08044	0.00059826	0.972787	-0.00314015	0.998422	0.000345094	1.88972	0.0133555	1.30052	0.384952	0.590503	0.15604	Exon (ENST00000665530.1/ENST00000665530.1, exon 2 of 2)	8	100522514	100533325	10812	2	157567	ENST00000519316.5	32773	ENSG00000186106	ANKRD46
808	ID:chr8:109595059:109596160	chr8	109595059	109596160	1102	*	148.285	1.17424	0.000993011	1.04826	0.495168	0.792176	0.0269007	1.76552	0.0398264	1.03688	0.0382503	0.973668	0.0157286	ID:chr8:109595059:109596160:up	chr8	109595059	109596160	1102	*	151.367	1.20868	0.00284698	1.05787	0.725179	0.598551	0.0595552	1.74288	0.0970106	0.7263	0.178357	0.878727	0.0539339	Intron (ENST00000276646.14/55638, intron 3 of 6)	8	109575975	109603454	27480	2	55638	ENST00000533394.5	7294	ENSG00000147642	SYBU
597	ID:chr3:18740317:18741770	chr3	18740317	18741770	1454	*	163.64	1.25402	0.000999004	1.11482	-0.118499	0.950539	-0.0112176	2.53058	0.00645712	2.15052	0.842165	0.245307	0.421603	ID:chr3:18740317:18741770:up	chr3	18740317	18741770	1454	*	177.159	1.38413	0.000656612	1.23977	-0.254145	0.879209	-0.0217464	2.71278	0.0128626	2.10863	0.345804	0.84209	0.0509918	Intron (ENST00000595388.5/101927777, intron 3 of 4)	3	18527269	18591919	64651	1	101927777	ENST00000629405.2	213048		SATB1-AS1
386	ID:chr18:44887050:44887766	chr18	44887050	44887766	717	*	243.174	1.27881	0.00101838	1.12896	-0.852243	0.462319	-0.0945236	0.268517	0.823364	0.0894828	0.205357	0.861613	0.0681686	ID:chr18:44887050:44887766:up	chr18	44887050	44887766	717	*	229.323	1.17174	0.0112541	0.965236	-0.119214	0.947232	-0.0125407	-0.356332	0.834126	-0.0945568	0.673331	0.532404	0.138637	Intron (ENST00000649279.2/26040, intron 3 of 5)	18	44970082	44970166	85	2	100422829	ENST00000577285.1	82400	ENSG00000265957	MIR4319
91	ID:chr10:30420130:30421069	chr10	30420130	30421069	940	*	196.941	1.23149	0.00101838	1.09336	-0.157	0.920636	-0.0180853	1.31691	0.12934	0.584616	-0.178077	0.802462	-0.0983533	ID:chr10:30420130:30421069:up	chr10	30420130	30421069	940	*	176.704	1.0098	0.00961394	0.853395	0.245063	0.861091	0.0282217	1.12621	0.316739	0.351296	-0.605013	0.423223	-0.213524	Distal Intergenic	10	30434021	30461833	27813	1	1326	ENST00000542547.5	-12952	ENSG00000107968	MAP3K8
57	ID:chr1:41738733:41739733	chr1	41738733	41739733	1001	*	246.649	1.08965	0.0010445	0.971337	-0.695655	0.281292	-0.326919	0.629605	0.494305	0.24032	-0.407862	0.55367	-0.20726	ID:chr1:41738733:41739733:up	chr1	41738733	41739733	1001	*	225.41	0.890227	0.0328857	0.697734	-0.942772	0.176839	-0.591732	0.571117	0.683509	0.164153	0.184546	0.88426	0.049727	Intron (ENST00000372584.5/59269, intron 1 of 7)	1	41506365	41662325	155961	2	59269	ENST00000643665.1	-76408	ENSG00000127124	HIVEP3
291	ID:chr15:75130718:75131479	chr15	75130718	75131479	762	*	108.099	1.90413	0.0010445	1.6497	-0.12858	0.974253	-0.00341646	5.48848	0.000700278	4.93985	0.871133	0.310742	0.342578	ID:chr15:75130718:75131479:up	chr15	75130718	75131479	762	*	112.536	1.95302	0.00415562	1.61699	0.422424	0.87776	0.0149994	5.5317	0.00175535	5.02071	-0.0962928	0.969104	-0.0110126	Distal Intergenic	15	75195643	75206112	10470	1	56905	ENST00000563905.5	-64164	ENSG00000167173	C15orf39
17	ID:chr1:160625983:160626510	chr1	160625983	160626510	528	*	83.4828	1.71208	0.0010445	1.5001	1.97188	0.433753	0.0388168	3.26293	0.0158335	2.57093	-0.590013	0.670457	-0.123961	ID:chr1:160625983:160626510:up	chr1	160625983	160626510	528	*	81.7021	1.72819	0.00543234	1.45823	2.11535	0.405836	0.0316869	3.37224	0.0176184	2.5876	-0.65616	0.723078	-0.0651336	Intron (ENST00000302035.11/6504, intron 3 of 6)	1	160610765	160646958	36194	2	6504	ENST00000538290.2	20448	ENSG00000117090	SLAMF1
245	ID:chr13:73765430:73766712	chr13	73765430	73766712	1283	*	219.946	-0.953234	0.00104981	-0.85567	0.408062	0.805663	0.029911	-0.638346	0.404616	-0.286	0.925192	0.148846	0.564821	ID:chr13:73765430:73766712:down	chr13	73765430	73766712	1283	*	235.06	-0.77089	0.0407127	-0.601768	0.916407	0.511236	0.0597564	-0.568635	0.718477	-0.146257	0.888585	0.248553	0.327739	Intron (ENST00000377669.6/11278, intron 4 of 6)	13	73574513	73588070	13558	1	100874155	ENST00000666930.1	190917		LINC00392
433	ID:chr2:100110392:100111097	chr2	100110392	100111097	706	*	251.836	-1.02871	0.00107415	-0.918217	-0.641815	0.741679	-0.0295765	-0.615648	0.417511	-0.278422	-0.223882	0.839376	-0.0781841	ID:chr2:100110392:100111097:down	chr2	100110392	100111097	706	*	255.965	-0.956908	0.00297601	-0.84184	0.475429	0.744129	0.0406563	-0.341434	0.755909	-0.131757	-0.900463	0.324541	-0.224883	Intron (ENST00000317233.8/3899, intron 1 of 23)	2	99551121	100106128	555008	2	3899	ENST00000409579.5	-4264	ENSG00000144218	AFF3
248	ID:chr13:79451534:79452024	chr13	79451534	79452024	491	*	78.8491	2.14157	0.00108782	1.84769	3.48928	0.425949	0.00963046	8.20675	0.00737342	5.56155	0.70544	0.789229	0.0555267	ID:chr13:79451534:79452024:up	chr13	79451534	79452024	491	*	75.5346	2.08142	0.00822142	1.67847	3.81338	0.241485	0.0213609	8.07164	0.0131355	5.57418	0.903102	0.728629	0.0477605	Distal Intergenic	13	79481124	79556070	74947	1	54602	ENST00000612570.4	-29100	ENSG00000102471	NDFIP2
381	ID:chr17:82818312:82819468	chr17	82818312	82819468	1157	*	179.276	-1.08791	0.00108782	-0.970156	0.998479	0.355859	0.130305	-1.39834	0.0731396	-0.725706	-0.0159364	0.98571	-0.00793485	ID:chr17:82818312:82819468:down	chr17	82818312	82819468	1157	*	194.568	-0.755014	0.0494691	-0.581329	-0.051223	0.988153	-0.00318934	-0.792367	0.493562	-0.248182	-0.141539	0.897464	-0.0480452	Intron (ENST00000355528.9/6904, intron 13 of 38)	17	82829434	82840022	10589	2	79755	ENST00000269394.4	20554	ENSG00000141579	ZNF750
459	ID:chr2:191193983:191194527	chr2	191193983	191194527	545	*	87.2883	1.77865	0.00110297	1.55414	-0.241819	0.923282	-0.0119135	3.74835	0.0349491	2.48554	-0.766357	0.506648	-0.191898	ID:chr2:191193983:191194527:up	chr2	191193983	191194527	545	*	79.5049	1.45895	0.0375746	1.06302	-0.141584	0.961489	-0.00699844	3.7493	0.0869395	1.6343	0.405573	0.812389	0.0580111	Distal Intergenic	2	191146649	191151596	4948	2	6775	ENST00000450994.1	-42387	ENSG00000138378	STAT4
602	ID:chr3:20054502:20055482	chr3	20054502	20055482	981	*	320.449	0.983492	0.00110722	0.878342	-0.2747	0.857262	-0.0274203	0.661406	0.422156	0.278223	0.752718	0.19116	0.470686	ID:chr3:20054502:20055482:up	chr3	20054502	20055482	981	*	305.267	0.892299	0.0108506	0.756223	0.816222	0.312999	0.226372	0.286417	0.835725	0.0952578	0.948807	0.101921	0.629057	Intron (ENST00000263754.5/8850, intron 1 of 17)	3	20040698	20101113	60416	1	8850	ENST00000426228.1	13804	ENSG00000114166	KAT2B
158	ID:chr11:66068375:66071022	chr11	66068375	66071022	2648	*	1421.72	-0.483313	0.00111031	-0.448575	-0.341958	0.541302	-0.138119	-0.71103	0.0145982	-0.582143	-0.158539	0.464139	-0.141702	ID:chr11:66068375:66071022:down	chr11	66068375	66071022	2648	*	1437.7	-0.447783	0.00114241	-0.411125	-0.665055	0.107701	-0.524271	-0.425285	0.258456	-0.298297	-0.125529	0.680944	-0.0999228	Promoter (<=1kb)	11	66070272	66244744	174473	1	55690	ENST00000320580.9	0	ENSG00000175115	PACS1
650	ID:chr5:100827670:100828763	chr5	100827670	100828763	1094	*	113.614	1.60153	0.00111916	1.40504	0.84194	0.565189	0.0605351	3.85527	0.000106076	3.69166	0.0151016	0.991123	0.0057994	ID:chr5:100827670:100828763:up	chr5	100827670	100828763	1094	*	102.119	1.40117	0.0234334	1.08466	0.613229	0.713976	0.0389882	3.54839	0.0023388	3.30407	0.428479	0.66016	0.118173	Intron (ENST00000231461.10/7903, intron 4 of 4)	5	100816482	100816565	84	2	100302288	ENST00000408336.1	-11105	ENSG00000221263	MIR548P
709	ID:chr6:137872914:137873789	chr6	137872914	137873789	876	*	193.877	1.30358	0.00112588	1.14841	-0.159235	0.890147	-0.0281234	0.799214	0.514521	0.230334	-0.35273	0.561575	-0.201107	ID:chr6:137872914:137873789:up	chr6	137872914	137873789	876	*	206.086	1.4065	0.000404521	1.26421	-0.115568	0.935346	-0.0157216	1.0433	0.476329	0.254002	-0.236869	0.779233	-0.0911351	Promoter (1-2kb)	6	137871211	137882748	11538	1	7128	ENST00000620204.3	1703	ENSG00000118503	TNFAIP3
403	ID:chr19:1248279:1250012	chr19	1248279	1250012	1734	*	2383.67	-0.439453	0.00115251	-0.407326	-0.260637	0.597949	-0.119344	-0.25451	0.481113	-0.182625	-0.0747784	0.714504	-0.0691769	ID:chr19:1248279:1250012:down	chr19	1248279	1250012	1734	*	2315.95	-0.538427	2.56465e-06	-0.512853	-0.293437	0.551943	-0.134828	-0.351949	0.374282	-0.238552	0.0150674	0.968738	0.0126788	Promoter (<=1kb)	19	1248553	1254430	5878	1	90007	ENST00000586757.5	0	ENSG00000167470	MIDN
712	ID:chr6:14121596:14122477	chr6	14121596	14122477	882	*	342.34	0.808856	0.00116129	0.72895	0.181978	0.863872	0.0360376	0.949705	0.0906942	0.56483	0.174892	0.762445	0.112222	ID:chr6:14121596:14122477:up	chr6	14121596	14122477	882	*	343.542	0.816945	0.00262225	0.721004	0.376155	0.673523	0.0714769	1.20715	0.0342001	0.743127	0.0215022	0.982849	0.0102612	Intron (ENST00000612003.4/9308, intron 2 of 4)	6	14117772	14136906	19135	1	9308	ENST00000379153.4	3824	ENSG00000112149	CD83
607	ID:chr3:47175663:47176284	chr3	47175663	47176284	622	*	94.432	1.75133	0.00116256	1.52877	-0.305782	0.916463	-0.0110733	3.13672	0.0425079	1.9644	1.23853	0.388872	0.192206	ID:chr3:47175663:47176284:up	chr3	47175663	47176284	622	*	97.332	1.78706	0.00061159	1.5952	0.18953	0.947757	0.00872341	2.88972	0.103459	1.13265	0.839151	0.653922	0.071775	Exon (ENST00000670818.1/285352, exon 3 of 3)	3	47164497	47246601	82105	1	285352	ENST00000429315.3	11166		KIF9-AS1
743	ID:chr6:28371841:28372329	chr6	28371841	28372329	489	*	72.4594	2.2024	0.0011777	1.89325	0.131129	0.977485	0.00354432	8.19099	0.00679764	5.62943	1.12259	0.33966	0.256045	ID:chr6:28371841:28372329:up	chr6	28371841	28372329	489	*	59.1938	1.77098	0.0486758	1.15492	0.676359	0.805749	0.0181915	7.94039	0.0156214	5.33873	1.15032	0.343766	0.160462	Distal Intergenic	6	28324740	28356271	31532	2	64288	ENST00000414429.5	-15570	ENSG00000235109	ZSCAN31
702	ID:chr6:13302598:13305174	chr6	13302598	13305174	2577	*	513.878	0.726301	0.00117885	0.657092	0.653022	0.35531	0.221154	0.520387	0.388064	0.283067	0.59878	0.0605217	0.495934	ID:chr6:13302598:13305174:up	chr6	13302598	13305174	2577	*	548.178	0.861851	0.000355159	0.786717	0.480549	0.522114	0.123981	0.73632	0.324772	0.335632	0.638722	0.0587372	0.510457	3' UTR	6	13279295	13295586	16292	2	100130357	ENST00000606150.5	-7012	ENSG00000215022	LOC100130357
243	ID:chr13:50244532:50245523	chr13	50244532	50245523	992	*	187.38	1.15183	0.00118264	1.02314	0.222858	0.937394	0.00866399	0.49432	0.601437	0.188435	0.592761	0.395035	0.292287	ID:chr13:50244532:50245523:up	chr13	50244532	50245523	992	*	189.343	1.06674	0.0416204	0.786191	0.475529	0.804789	0.0256114	0.152248	0.949823	0.0357874	0.973622	0.111461	0.620651	Intron (ENST00000486895.5/10301, intron 1 of 1)	13	50224281	50401366	177086	1	10301	ENST00000483444.5	20251	ENSG00000176124	DLEU1
405	ID:chr19:13102628:13105276	chr19	13102628	13105276	2649	*	2091.51	-0.549929	0.00118605	-0.504484	-0.134751	0.86012	-0.0419831	0.0706376	0.90282	0.0440347	-0.196311	0.22173	-0.18164	ID:chr19:13102628:13105276:down	chr19	13102628	13105276	2649	*	2050.34	-0.626124	2.61191e-06	-0.591931	-0.189842	0.714856	-0.0812896	-0.474577	0.329454	-0.29354	-0.391009	0.0759696	-0.332703	Promoter (<=1kb)	19	13099033	13102858	3826	2	4066	ENST00000264824.5	0	ENSG00000104903	LYL1
534	ID:chr21:25501925:25502716	chr21	25501925	25502716	792	*	104.378	1.73386	0.00118605	1.50773	-0.38541	0.828803	-0.027494	1.31456	0.320177	0.369841	0.324844	0.793884	0.0933505	ID:chr21:25501925:25502716:up	chr21	25501925	25502716	792	*	93.8148	1.52348	0.0245419	1.14646	-0.433203	0.802456	-0.0289072	1.69042	0.306459	0.388653	0.699975	0.553109	0.125174	Distal Intergenic	21	25561909	25575168	13260	1	114614	ENST00000456917.1	-59193	ENSG00000234883	MIR155HG
97	ID:chr10:4033395:4034182	chr10	4033395	4034182	788	*	104.721	1.63176	0.00118934	1.42758	5.29503	0.480597	0.00562587	0.303758	0.8603	0.0701346	0.498775	0.6191	0.167747	ID:chr10:4033395:4034182:up	chr10	4033395	4034182	788	*	96.7841	1.4964	0.00787506	1.25084	3.17784	0.373559	0.0172115	0.697576	0.748706	0.12723	0.370929	0.788256	0.0710186	Exon (ENST00000660544.1/ENST00000660544.1, exon 2 of 2)	10	4051726	4089013	37288	1	101927964	ENST00000455199.1	-17544	ENSG00000236990	LOC101927964
876	ID:chr9:32632811:32633815	chr9	32632811	32633815	1005	*	25.3428	3.39257	0.00122602	2.82114	2.20406	0.672129	0.00371682	6.6832	0.0722441	2.4692	-0.826998	0.644885	-0.107229	ID:chr9:32632811:32633815:up	chr9	32632811	32633815	1005	*	29.7296	3.20709	0.00371736	2.64429	3.06906	0.411391	0.0107359	6.87001	0.104357	2.08703	-0.158736	0.969473	-0.00675526	Promoter (1-2kb)	9	32629454	32635669	6216	2	138474	ENST00000242310.4	1854	ENSG00000122728	TAF1L
328	ID:chr16:85988710:85989290	chr16	85988710	85989290	581	*	157.546	1.38715	0.00123553	1.21816	1.98449	0.492035	0.0150429	2.04276	0.0499532	1.14899	0.53952	0.390797	0.293328	ID:chr16:85988710:85989290:up	chr16	85988710	85989290	581	*	164.692	1.40478	0.000404521	1.26596	2.82509	0.605919	0.00621493	1.80589	0.20186	0.517467	0.256924	0.840391	0.0632743	Intron (ENST00000644960.1/ENST00000644960.1, intron 1 of 2)	16	85918347	85918416	70	1	102466732	ENST00000614651.1	70363	ENSG00000274134	MIR6774
604	ID:chr3:45915770:45916311	chr3	45915770	45916311	542	*	89.9438	2.12089	0.00126435	1.81766	3.30272	0.443971	0.0113184	8.71661	0.00275526	6.38057	-0.946007	0.428373	-0.212622	ID:chr3:45915770:45916311:up	chr3	45915770	45916311	542	*	86.778	1.95131	0.00195014	1.69799	4.63912	0.612133	0.00235216	6.00752	0.0749033	2.53376	-1.97879	0.110996	-0.214053	Promoter (<=1kb)	3	45825966	45916042	90077	2	54585	ENST00000418700.5	0	ENSG00000163818	LZTFL1
524	ID:chr20:8131802:8132804	chr20	8131802	8132804	1003	*	142.238	1.47005	0.00127646	1.28716	0.670618	0.559483	0.0776837	1.57987	0.232332	0.484173	-0.637798	0.293559	-0.364284	ID:chr20:8131802:8132804:up	chr20	8131802	8132804	1003	*	142.533	1.43727	0.00510806	1.21976	0.378831	0.805569	0.0303722	2.67577	0.0697954	1.28116	-0.130114	0.905395	-0.0455809	Promoter (<=1kb)	20	8132138	8884889	752752	1	23236	ENST00000378641.7	0	ENSG00000182621	PLCB1
591	ID:chr3:170055300:170055489	chr3	170055300	170055489	190	*	31.1062	3.26249	0.00128516	2.70643	-0.289776	0.954697	-0.00434835	7.83295	0.0197304	4.47566	0.273089	0.926086	0.0229609	ID:chr3:170055300:170055489:up	chr3	170055300	170055489	190	*	30.0703	3.18274	0.00628446	2.51064	0.463146	0.910945	0.00692472	7.90563	0.0341606	4.18012	1.18312	0.593199	0.0655888	Intron (ENST00000355897.10/26996, intron 2 of 3)	3	170049855	170084461	34607	1	26996	ENST00000485735.6	5445	ENSG00000173890	GPR160
682	ID:chr5:17355671:17356486	chr5	17355671	17356486	816	*	120.637	1.57551	0.00129574	1.37567	1.07837	0.430858	0.0859052	0.870195	0.516347	0.229576	0.508973	0.48277	0.24217	ID:chr5:17355671:17356486:up	chr5	17355671	17356486	816	*	102.875	1.25377	0.0195023	1.00612	0.775631	0.645923	0.0428554	0.786924	0.704994	0.147033	0.606763	0.452599	0.195719	Distal Intergenic	5	17378906	17387310	8405	2	401177	ENST00000505158.1	30824	ENSG00000250822	LINC02111
216	ID:chr12:674266:674849	chr12	674266	674849	584	*	79.3104	2.25119	0.00131613	1.89365	0.722535	0.745784	0.0279911	3.57684	0.0727529	1.79864	-0.0169433	0.989883	-0.00526705	ID:chr12:674266:674849:up	chr12	674266	674849	584	*	88.0506	2.40974	0.00297007	1.95395	0.645598	0.795031	0.0186662	4.24295	0.0467929	2.50488	-0.826878	0.372804	-0.202992	Exon (ENST00000541881.1/ENST00000541881.1, exon 3 of 3)	12	564296	663779	99484	2	4815	ENST00000305108.9	-10487	ENSG00000171840	NINJ2
208	ID:chr12:4135812:4136991	chr12	4135812	4136991	1180	*	256.959	1.16186	0.0013215	1.02733	0.238504	0.850343	0.0342806	0.149798	0.897939	0.0549956	0.202158	0.83463	0.0840873	ID:chr12:4135812:4136991:up	chr12	4135812	4136991	1180	*	256.823	1.16109	0.00409197	0.999234	-0.146016	0.923915	-0.0177259	-0.131083	0.9468	-0.0384795	0.327681	0.751778	0.0927166	Distal Intergenic	12	4248794	4253818	5025	2	103752584	ENST00000646756.1	116827	ENSG00000255920	CCND2-AS1
163	ID:chr11:75689184:75690716	chr11	75689184	75690716	1533	*	331.368	0.914231	0.00132858	0.810743	-0.409758	0.638061	-0.0809479	0.097438	0.908779	0.0481936	0.571257	0.132373	0.439707	ID:chr11:75689184:75690716:up	chr11	75689184	75690716	1533	*	315.014	0.799786	0.0149989	0.671154	0.400271	0.66971	0.0668618	0.131925	0.924226	0.0508321	0.254266	0.771613	0.0930383	Distal Intergenic	11	75586918	75669120	82203	2	4135	ENST00000304771.7	-20064	ENSG00000171533	MAP6
509	ID:chr20:44970329:44971323	chr20	44970329	44971323	995	*	105.528	1.70373	0.00133439	1.48094	-0.636584	0.757581	-0.0288538	0.202894	0.91376	0.0455492	0.22274	0.823229	0.088836	ID:chr20:44970329:44971323:up	chr20	44970329	44971323	995	*	121.917	1.92812	0.00110441	1.68371	-0.427761	0.845407	-0.0209556	0.603574	0.790149	0.108651	0.515041	0.577029	0.143917	Promoter (<=1kb)	20	44970542	44995257	24716	1	6789	ENST00000474717.2	0	ENSG00000101109	STK4
212	ID:chr12:51323349:51324542	chr12	51323349	51324542	1194	*	530.024	-0.7477	0.00133582	-0.672061	-0.533672	0.461416	-0.153307	-0.791498	0.140249	-0.472744	-0.146613	0.731725	-0.110069	ID:chr12:51323349:51324542:down	chr12	51323349	51324542	1194	*	538.067	-0.681902	0.0077314	-0.591285	-0.118109	0.905641	-0.0276135	-1.29083	0.0184242	-0.842238	-0.171188	0.747774	-0.102582	Promoter (<=1kb)	12	51281038	51324115	43078	2	51411	ENST00000604560.6	0	ENSG00000110934	BIN2
392	ID:chr18:55477471:55478131	chr18	55477471	55478131	661	*	87.4219	1.49224	0.00133582	1.31711	2.14758	0.249002	0.0532976	1.98472	0.0977207	0.8771	1.22852	0.123614	0.676606	ID:chr18:55477471:55478131:up	chr18	55477471	55478131	661	*	89.8247	1.46964	0.0172971	1.16876	1.648	0.428769	0.0393072	2.24295	0.154564	0.697418	0.65956	0.645331	0.092629	Promoter (1-2kb)	18	55479221	55479298	78	1	100616290	ENST00000578110.1	-1090	ENSG00000264571	MIR4529
280	ID:chr15:56607602:56609264	chr15	56607602	56609264	1663	*	120.042	1.20074	0.00136001	1.06526	4.70672	0.546517	0.00441575	1.43218	0.101847	0.667407	-0.00228853	0.998502	-0.000582522	ID:chr15:56607602:56609264:up	chr15	56607602	56609264	1663	*	121.966	1.16923	0.0180584	0.947616	5.38777	0.540572	0.00330343	1.76496	0.147636	0.603201	-0.097203	0.948733	-0.0252064	Intron (ENST00000562300.5/ENST00000562300.5, intron 2 of 9)	15	56631298	56635778	4481	2	54816	ENST00000559446.1	26514	ENSG00000137871	ZNF280D
448	ID:chr2:148614216:148614849	chr2	148614216	148614849	634	*	77.9044	2.07905	0.00136001	1.77847	0.250251	0.911864	0.0145494	3.941	0.0112633	3.23963	0.385364	0.670799	0.15258	ID:chr2:148614216:148614849:up	chr2	148614216	148614849	634	*	77.5042	1.98873	0.0121538	1.5377	-0.0237615	0.996459	-0.00103231	4.25925	0.0179116	3.28569	-0.576631	0.624582	-0.111976	Distal Intergenic	2	148644440	148754020	109581	1	26122	ENST00000457184.5	-29591	ENSG00000135999	EPC2
636	ID:chr4:2281670:2282499	chr4	2281670	2282499	830	*	237.999	-0.957085	0.00136001	-0.854996	-0.300772	0.790636	-0.0432779	-1.30553	0.16536	-0.527501	-0.363653	0.601446	-0.18571	ID:chr4:2281670:2282499:down	chr4	2281670	2282499	830	*	240.724	-0.824487	0.0227468	-0.672381	-0.400169	0.714633	-0.0537533	-1.62949	0.0807782	-0.74145	-0.636545	0.548813	-0.136074	Intron (ENST00000508471.5/57732, intron 2 of 6)	4	2269582	2287715	18134	2	57732	ENST00000508471.5	5216	ENSG00000159733	ZFYVE28
180	ID:chr12:113207637:113209021	chr12	113207637	113209021	1385	*	731.092	-0.575133	0.0013886	-0.526958	-0.236019	0.76681	-0.0609905	-0.400057	0.401529	-0.253771	0.0969943	0.864043	0.0668046	ID:chr12:113207637:113209021:down	chr12	113207637	113209021	1385	*	721.896	-0.642844	0.00126192	-0.582544	0.25509	0.727386	0.0703186	-0.943913	0.118991	-0.518752	-0.261817	0.505766	-0.176112	5' UTR	12	113200045	113221027	20983	2	115811	ENST00000546692.1	12006	ENSG00000166578	IQCD
517	ID:chr20:57450000:57451248	chr20	57450000	57451248	1249	*	273.478	-0.904774	0.0013886	-0.808589	-0.333625	0.840552	-0.0250511	-1.07303	0.126508	-0.541842	-0.6659	0.229687	-0.414839	ID:chr20:57450000:57451248:down	chr20	57450000	57451248	1249	*	270.825	-1.00373	0.00628446	-0.85887	0.287275	0.79284	0.0449375	-1.37806	0.172992	-0.501333	-1.05967	0.0500097	-0.798237	Intron (ENST00000652193.1/ENST00000652193.1, intron 2 of 2)	20	57384160	57393062	8903	2	100291105	ENST00000417346.1	-56938	ENSG00000218018	RBM38-AS1
361	ID:chr17:5049277:5049936	chr17	5049277	5049936	660	*	227.986	-1.05746	0.00141412	-0.938147	0.0441623	0.986866	0.00245454	-0.467128	0.580518	-0.197274	0.525409	0.398697	0.288053	ID:chr17:5049277:5049936:down	chr17	5049277	5049936	660	*	246.259	-0.744325	0.0490262	-0.572505	1.2018	0.280959	0.12965	-0.621263	0.584747	-0.207636	0.345441	0.736535	0.0981531	Promoter (2-3kb)	17	5032600	5052009	19410	2	55065	ENST00000512825.7	2073	ENSG00000132517	SLC52A1
236	ID:chr13:32426204:32428940	chr13	32426204	32428940	2737	*	1320.1	0.499886	0.00142768	0.461199	-0.00770226	0.993093	-0.00268637	0.628245	0.135481	0.432628	0.106134	0.672025	0.0976059	ID:chr13:32426204:32428940:up	chr13	32426204	32428940	2737	*	1293.12	0.450737	0.00856031	0.402121	-0.363713	0.476113	-0.170305	0.57234	0.242563	0.352576	-0.191628	0.466847	-0.15414	Promoter (<=1kb)	13	32400723	32428130	27408	2	90634	ENST00000380130.7	0	ENSG00000139597	N4BP2L1
398	ID:chr18:62505498:62506979	chr18	62505498	62506979	1482	*	228.227	1.13499	0.00144214	1.00259	0.539297	0.684418	0.0513358	0.142383	0.912941	0.0479166	0.325063	0.6107	0.181899	ID:chr18:62505498:62506979:up	chr18	62505498	62506979	1482	*	216.655	1.04318	0.00335366	0.912401	0.473208	0.747827	0.0385667	0.325131	0.849968	0.0875768	-0.221769	0.855256	-0.0588844	Distal Intergenic	18	62523025	62578579	55555	1	54877	ENST00000269499.10	-16046	ENSG00000141664	ZCCHC2
279	ID:chr15:51335249:51335898	chr15	51335249	51335898	650	*	32.642	2.86669	0.00145664	2.42604	0.25726	0.959009	0.00434415	7.17505	0.0351361	3.60268	-0.763759	0.567438	-0.155841	ID:chr15:51335249:51335898:up	chr15	51335249	51335898	650	*	31.8376	2.57988	0.027165	1.70614	-0.169034	0.979898	-0.00213656	8.16279	0.0245233	4.77183	0.0279163	0.990544	0.00347589	Promoter (2-3kb)	15	51222264	51338575	116312	2	1588	ENST00000557858.5	2677	ENSG00000137869	CYP19A1
695	ID:chr5:90020805:90021716	chr5	90020805	90021716	912	*	85.4078	2.01613	0.00145664	1.73852	-1.04228	0.613405	-0.031273	8.15893	0.00483627	5.86979	0.400496	0.799091	0.080426	ID:chr5:90020805:90021716:up	chr5	90020805	90021716	912	*	85.6563	1.9443	0.0143569	1.5091	-0.159715	0.95196	-0.00740852	8.63554	0.00496274	6.64111	0.688497	0.58513	0.113193	Distal Intergenic	5	90016621	90016720	100	2	100500825	ENST00000584845.3	-4085	ENSG00000264342	MIR3660
740	ID:chr6:21438329:21439169	chr6	21438329	21439169	841	*	80.2499	2.18553	0.00145664	1.85945	-0.531834	0.733067	-0.0400244	8.39744	0.00473761	5.95925	0.605693	0.590667	0.168582	ID:chr6:21438329:21439169:up	chr6	21438329	21439169	841	*	78.6166	2.01753	0.00604161	1.67807	-0.228056	0.900586	-0.0184241	8.24852	0.0100245	5.91128	0.345924	0.880791	0.0343271	Distal Intergenic	6	21486061	21511895	25835	2	100874531	ENST00000630914.1	72726	ENSG00000280989	LINC00581
768	ID:chr6:73514654:73516018	chr6	73514654	73516018	1365	*	208.183	1.2586	0.00151732	1.1054	1.48219	0.414221	0.0535482	-0.334346	0.701109	-0.143512	-0.419422	0.683142	-0.140443	ID:chr6:73514654:73516018:up	chr6	73514654	73516018	1365	*	184.664	1.04017	0.0138345	0.860653	1.48157	0.305096	0.0900403	-0.0657332	0.971931	-0.0219834	0.540823	0.517803	0.169648	3' UTR	6	73517515	73519417	1903	2	1915	ENST00000491404.1	3399	ENSG00000156508	EEF1A1
590	ID:chr3:159922701:159923276	chr3	159922701	159923276	576	*	90.2756	1.37924	0.0015746	1.21574	0.354817	0.917332	0.00958342	0.938293	0.465748	0.257663	-0.248422	0.860493	-0.0627642	ID:chr3:159922701:159923276:up	chr3	159922701	159923276	576	*	88.7021	1.27535	0.0372424	0.951603	1.3529	0.452808	0.0565987	0.937726	0.653234	0.169726	0.631564	0.58752	0.120551	Intron (ENST00000666425.1/101928376, intron 6 of 6)	3	159888792	159892157	3366	1	29970	ENST00000475932.1	33909	ENSG00000151967	SCHIP1
88	ID:chr10:22365220:22365932	chr10	22365220	22365932	713	*	97.1247	1.56314	0.00158135	1.3606	1.00134	0.630778	0.036719	2.00137	0.156446	0.699264	-0.320138	0.87695	-0.0444212	ID:chr10:22365220:22365932:up	chr10	22365220	22365932	713	*	100.428	1.62677	0.00502668	1.37751	0.868117	0.712496	0.0267405	1.71689	0.308656	0.389272	-0.0223144	0.994203	-0.000953766	Intron (ENST00000376603.6/9576, intron 2 of 10)	10	22360822	22417609	56788	1	9576	ENST00000538630.2	4398	ENSG00000077327	SPAG6
789	ID:chr7:23367677:23368616	chr7	23367677	23368616	940	*	131.097	1.31476	0.00158969	1.15628	0.137321	0.930379	0.0168508	0.908581	0.45422	0.263817	1.07326	0.0519943	0.800588	ID:chr7:23367677:23368616:up	chr7	23367677	23368616	940	*	158.71	1.65702	0.000172475	1.50457	-0.0218797	0.99443	-0.00259217	1.58514	0.20834	0.478794	0.287381	0.813996	0.0714851	Intron (ENST00000258729.8/10643, intron 3 of 14)	7	23342066	23347812	5747	2	10643	ENST00000480547.5	-19865	ENSG00000136231	IGF2BP3
5	ID:chr1:107450777:107452048	chr1	107450777	107452048	1272	*	252.098	1.03143	0.00160268	0.913684	-0.0252048	0.986727	-0.00380385	1.45973	0.0433168	0.845596	0.354317	0.578042	0.196044	ID:chr1:107450777:107452048:up	chr1	107450777	107452048	1272	*	241.049	0.958579	0.00271218	0.845401	-0.0898333	0.95196	-0.0133089	0.919234	0.342223	0.331444	-0.400941	0.63975	-0.131457	Intron (ENST00000370071.6/22854, intron 7 of 7)	1	107260803	107334023	73221	1	22854	ENST00000477948.1	189974	ENSG00000162631	NTNG1
369	ID:chr17:64120859:64121398	chr17	64120859	64121398	540	*	48.6184	2.20933	0.0016214	1.89268	3.89963	0.435134	0.00797213	4.3903	0.00572685	3.7988	-0.370977	0.807184	-0.0786653	ID:chr17:64120859:64121398:up	chr17	64120859	64121398	540	*	45.2355	2.10472	0.0121385	1.67765	4.75305	0.157787	0.0265279	3.80589	0.0484447	2.22184	-0.748441	0.583134	-0.105371	Intron (ENST00000433197.4/2081, intron 1 of 21)	17	64075077	64130142	55066	2	2081	ENST00000584041.1	8744	ENSG00000178607	ERN1
74	ID:chr1:93703703:93704620	chr1	93703703	93704620	918	*	240.583	1.07669	0.00165102	0.951357	0.40472	0.745761	0.0476308	-0.0028629	0.998467	-0.00100959	0.534301	0.382277	0.298123	ID:chr1:93703703:93704620:up	chr1	93703703	93704620	918	*	258.815	1.20534	0.00292667	1.05187	0.219153	0.899248	0.0193173	0.18665	0.925772	0.0496401	0.699264	0.256933	0.344973	Intron (ENST00000370244.5/8412, intron 3 of 13)	1	93561741	93681837	120097	2	8412	ENST00000260502.11	-21866	ENSG00000137936	BCAR3
13	ID:chr1:153790796:153792008	chr1	153790796	153792008	1213	*	331.114	1.16367	0.00169143	1.02005	0.101534	0.953226	0.0114538	3.13984	1.27231e-08	3.09325	0.547802	0.235056	0.378911	ID:chr1:153790796:153792008:up	chr1	153790796	153792008	1213	*	311.826	1.04157	0.00643514	0.88766	0.189684	0.878721	0.0290529	2.50138	0.000176087	2.41023	0.59089	0.308706	0.300056	Promoter (1-2kb)	1	153793947	153796302	2356	1	343052	ENST00000633218.1	-1939	ENSG00000231827	LOC343052
92	ID:chr10:32332277:32332654	chr10	32332277	32332654	378	*	111.475	1.57927	0.0017025	1.36965	1.05837	0.642821	0.0326726	1.48292	0.266729	0.434068	0.466354	0.724258	0.112799	ID:chr10:32332277:32332654:up	chr10	32332277	32332654	378	*	108.695	1.48971	0.00292667	1.29592	1.87942	0.185142	0.102526	1.36261	0.449376	0.272946	0.102267	0.967406	0.0125373	Intron (ENST00000319778.11/80314, intron 1 of 13)	10	32281859	32346819	64961	2	80314	ENST00000495790.1	14165	ENSG00000120616	EPC1
217	ID:chr12:67449420:67450100	chr12	67449420	67450100	681	*	127.638	1.48784	0.0017025	1.29228	1.35912	0.498924	0.0443367	2.66459	0.0362971	1.71901	0.0646914	0.961956	0.0212571	ID:chr12:67449420:67450100:up	chr12	67449420	67450100	681	*	130.868	1.53961	0.00859529	1.25815	1.91201	0.209142	0.0787127	3.3175	0.0142965	2.63764	-0.263483	0.880606	-0.0416906	Intron (ENST00000650195.1/100507175, intron 1 of 4)	12	67443105	67590771	147667	1	100507175	ENST00000650195.1	6315	ENSG00000203585	LINC02408
265	ID:chr14:70886406:70887651	chr14	70886406	70887651	1246	*	123.22	1.78568	0.00175687	1.53241	5.10756	0.518012	0.00457055	5.56248	6.27544e-06	5.20855	0.0231505	0.989852	0.00587674	ID:chr14:70886406:70887651:up	chr14	70886406	70887651	1246	*	113.178	1.65244	0.00824667	1.35771	5.57591	0.486452	0.00482003	5.04404	0.000227326	4.7656	0.125488	0.95943	0.0155232	Distal Intergenic	14	70907405	71012838	105434	1	22990	ENST00000554879.5	-19754	ENSG00000100731	PCNX1
87	ID:chr10:21710798:21711115	chr10	21710798	21711115	318	*	68.1783	2.07486	0.00177632	1.76416	4.93261	0.222656	0.017809	2.38104	0.200391	0.694508	0.00811957	0.996993	0.00236491	ID:chr10:21710798:21711115:up	chr10	21710798	21711115	318	*	61.9374	1.86681	0.0239848	1.35612	5.01417	0.241115	0.0180673	3.05541	0.151719	0.930012	0.207284	0.916808	0.0311845	Intron (ENST00000631589.1/8028, intron 13 of 22)	10	21673578	21713922	40345	1	8028	ENST00000420525.1	37220	ENSG00000078403	MLLT10
525	ID:chr20:8213151:8214315	chr20	8213151	8214315	1165	*	70.7767	1.8007	0.00177786	1.55991	1.02251	0.658749	0.0317961	2.24056	0.131873	0.84408	0.815307	0.391186	0.269502	ID:chr20:8213151:8214315:up	chr20	8213151	8214315	1165	*	72.8742	1.85385	0.0047388	1.56184	0.483375	0.892331	0.0107103	2.40801	0.161722	0.722563	1.46848	0.0667519	1.0042	Intron (ENST00000637919.1/23236, intron 2 of 32)	20	8248704	8249742	1039	1	100874337	ENST00000441231.1	-34389	ENSG00000225479	PLCB1-IT1
895	ID:chrX:13669275:13669473	chrX	13669275	13669473	199	*	23.007	4.14988	0.00178421	2.99648	-1.68777	0.632016	-0.021065	7.70554	0.0719285	2.45587	0.168006	0.955838	0.0147438	ID:chrX:13669275:13669473:up	chrX	13669275	13669473	199	*	19.9537	4.25445	0.00956074	0.0607321	-0.660143	0.890806	-0.00491538	7.13302	0.143732	1.58544	-2.62054	0.501961	-0.0361495	Intron (ENST00000467590.1/ENST00000467590.1, intron 3 of 4)	23	13659687	13663564	3878	1	170082	ENST00000544987.2	9588	ENSG00000176896	TCEANC
63	ID:chr1:84853810:84854878	chr1	84853810	84854878	1069	*	130.753	1.34364	0.00181259	1.17543	5.21569	0.543899	0.00332503	1.14745	0.304196	0.369463	-0.592916	0.577175	-0.176734	ID:chr1:84853810:84854878:up	chr1	84853810	84854878	1069	*	125.16	1.24757	0.0107494	1.03813	4.3292	0.644368	0.0018923	0.668389	0.711463	0.146291	0.464625	0.667145	0.109928	Intron (ENST00000440886.1/23566, intron 1 of 1)	1	84813916	84866144	52229	2	23566	ENST00000491034.1	11266	ENSG00000171517	LPAR3
402	ID:chr18:79523166:79524852	chr18	79523166	79524852	1687	*	643.736	0.623838	0.00181489	0.566982	0.324336	0.611047	0.106613	0.382531	0.497955	0.219958	0.0519697	0.905443	0.0415437	ID:chr18:79523166:79524852:up	chr18	79523166	79524852	1687	*	632.829	0.556747	0.0161708	0.478737	0.0549258	0.959322	0.0151362	0.403578	0.691095	0.161188	-0.00481596	0.993595	-0.00275114	Promoter (<=1kb)	18	79523924	79529083	5160	1	4772	ENST00000590172.1	0	ENSG00000131196	NFATC1
452	ID:chr2:168490006:168491056	chr2	168490006	168491056	1051	*	147.445	1.22101	0.00182615	1.07456	1.07396	0.54906	0.0511892	0.192735	0.867459	0.0695686	0.893567	0.0778117	0.655827	ID:chr2:168490006:168491056:up	chr2	168490006	168491056	1051	*	153.822	1.26427	0.00545191	1.08057	1.06245	0.592475	0.0384415	0.80106	0.583619	0.204339	0.462751	0.589342	0.145848	Intron (ENST00000305747.10/253782, intron 1 of 9)	2	168456249	168775134	318886	1	253782	ENST00000392687.4	33757	ENSG00000172292	CERS6
125	ID:chr10:93427259:93427963	chr10	93427259	93427963	705	*	97.151	1.73369	0.00183785	1.48891	0.163149	0.944448	0.0106329	2.00211	0.194784	0.620436	0.854436	0.344921	0.306159	ID:chr10:93427259:93427963:up	chr10	93427259	93427963	705	*	106.167	1.86464	0.000276639	1.68228	-0.494311	0.815474	-0.0229	1.58119	0.441776	0.286523	0.601588	0.674891	0.0879107	Intron (ENST00000359263.9/26509, intron 4 of 53)	10	93306429	93379987	73559	2	26509	ENST00000463743.5	-47272	ENSG00000138119	MYOF
401	ID:chr18:69935434:69935964	chr18	69935434	69935964	531	*	76.2697	2.00571	0.00186877	1.69966	3.6542	0.383583	0.0121652	1.41049	0.424982	0.304637	-1.16378	0.524996	-0.126035	ID:chr18:69935434:69935964:up	chr18	69935434	69935964	531	*	60.0119	1.56213	0.0472921	1.05626	3.68429	0.324474	0.0150892	1.40313	0.574479	0.211002	-1.85936	0.35932	-0.0842429	Intron (ENST00000582621.6/10666, intron 2 of 5)	18	69864115	69947419	83305	2	10666	ENST00000577287.5	11455	ENSG00000150637	CD226
428	ID:chr19:50890571:50891484	chr19	50890571	50891484	914	*	140.474	1.22131	0.00189658	1.07303	0.587113	0.628701	0.0631146	1.09082	0.340581	0.340485	0.0115762	0.991793	0.00552554	ID:chr19:50890571:50891484:up	chr19	50890571	50891484	914	*	148.567	1.29649	0.0168852	1.03388	-0.0819776	0.975549	-0.00564868	0.862597	0.618269	0.18696	0.15611	0.882374	0.0543942	Promoter (1-2kb)	19	50882096	50888661	6566	2	606293	ENST00000600104.5	-1910	ENSG00000197588	KLKP1
648	ID:chr4:85610436:85610856	chr4	85610436	85610856	421	*	51.3063	2.52889	0.00189658	2.07708	0.676584	0.882783	0.00530868	-0.0516114	0.987224	-0.00747211	-0.365894	0.800361	-0.0829435	ID:chr4:85610436:85610856:up	chr4	85610436	85610856	421	*	56.6293	2.76513	0.00543234	2.0771	1.30282	0.65769	0.0193678	-1.342	0.661711	-0.17245	-0.364375	0.860588	-0.0401472	Intron (ENST00000395184.6/83478, intron 2 of 9)	4	85604153	85942205	338053	1	83478	ENST00000512201.5	6283	ENSG00000138639	ARHGAP24
120	ID:chr10:88989890:88992009	chr10	88989890	88992009	2120	*	612.106	0.704142	0.00193106	0.632946	-0.250846	0.728788	-0.072406	0.429864	0.455035	0.242691	0.20618	0.586172	0.158929	ID:chr10:88989890:88992009:up	chr10	88989890	88992009	2120	*	577.812	0.567634	0.0161278	0.486363	-0.508957	0.475897	-0.145199	0.391834	0.636161	0.18043	0.414525	0.21723	0.304267	Promoter (<=1kb)	10	88990531	89015784	25254	1	355	ENST00000355740.7	0	ENSG00000026103	FAS
12	ID:chr1:151311598:151311856	chr1	151311598	151311856	259	*	72.8597	1.83116	0.00193732	1.57712	-0.89931	0.83478	-0.0113631	1.54173	0.424058	0.315723	0.986362	0.532273	0.145662	ID:chr1:151311598:151311856:up	chr1	151311598	151311856	259	*	67.0964	1.6119	0.0305899	1.19359	-0.33776	0.950346	-0.00334604	2.38556	0.296915	0.478052	1.37238	0.429776	0.0975063	Intron (ENST00000368874.8/5298, intron 2 of 10)	1	151303354	151306433	3080	2	5298	ENST00000460323.1	-5165	ENSG00000143393	PI4KB
81	ID:chr10:114925909:114926379	chr10	114925909	114926379	471	*	40.9904	2.78823	0.00194885	2.29738	0.323938	0.929674	0.00823042	8.04074	0.0141017	4.9057	0.739676	0.442757	0.242353	ID:chr10:114925909:114926379:up	chr10	114925909	114926379	471	*	47.0685	3.02917	0.000608347	2.63466	-0.536188	0.891627	-0.00825025	7.24853	0.0410988	3.76856	0.677324	0.699474	0.0715757	Distal Intergenic	10	114938195	114977676	39482	1	142940	ENST00000298746.5	-11816	ENSG00000165832	TRUB1
716	ID:chr6:144055118:144056066	chr6	144055118	144056066	949	*	126.997	1.97507	0.00200356	1.66716	-1.15829	0.599039	-0.0306171	9.30524	0.000926198	7.05238	1.36836	0.132993	0.638894	ID:chr6:144055118:144056066:up	chr6	144055118	144056066	949	*	112.768	1.67696	0.0470726	1.0718	-0.665661	0.769454	-0.0203752	9.5593	0.00104534	7.79367	0.970597	0.448622	0.133358	Intron (ENST00000437412.5/5325, intron 1 of 3)	6	143942624	144064511	121888	2	5325	ENST00000626373.2	8445	ENSG00000118495	PLAGL1
429	ID:chr19:50896446:50897699	chr19	50896446	50897699	1254	*	416.15	0.805638	0.00200511	0.720733	0.425723	0.574689	0.106102	0.279912	0.818273	0.0919909	-0.259798	0.478382	-0.198947	ID:chr19:50896446:50897699:up	chr19	50896446	50897699	1254	*	415.243	0.829273	0.00579424	0.714724	0.244424	0.79608	0.0491009	0.23872	0.890188	0.0678484	-0.302173	0.485856	-0.191154	Promoter (<=1kb)	19	50882096	50896398	14303	2	606293	ENST00000597246.1	-48	ENSG00000197588	KLKP1
569	ID:chr3:100602916:100603694	chr3	100602916	100603694	779	*	99.913	1.40739	0.00200688	1.2289	-1.08447	0.784188	-0.00793974	1.0801	0.37896	0.314487	1.17223	0.217171	0.419587	ID:chr3:100602916:100603694:up	chr3	100602916	100603694	779	*	96.3121	1.29797	0.0123372	1.0755	0.097475	0.988539	0.00185747	1.39668	0.396007	0.305531	1.4722	0.180185	0.24042	Distal Intergenic	3	100609601	100695479	85879	1	84873	ENST00000273352.8	-5907	ENSG00000144820	ADGRG7
333	ID:chr17:15958890:15959791	chr17	15958890	15959791	902	*	108.928	1.95408	0.0020174	1.66006	1.63171	0.431084	0.052699	8.80213	0.00265538	6.42641	0.81889	0.355498	0.30166	ID:chr17:15958890:15959791:up	chr17	15958890	15959791	902	*	110.785	1.97013	0.00746027	1.59827	0.814422	0.802917	0.0136259	9.16278	0.0025224	7.26116	0.923068	0.324003	0.223145	Intron (ENST00000304222.2/136, intron 1 of 1)	17	15944917	15975746	30830	1	136	ENST00000304222.2	13973	ENSG00000170425	ADORA2B
705	ID:chr6:134398145:134398809	chr6	134398145	134398809	665	*	81.4894	1.66612	0.0020174	1.44043	0.0673894	0.989666	0.001207	1.53602	0.253329	0.454699	0.573601	0.518054	0.216764	ID:chr6:134398145:134398809:up	chr6	134398145	134398809	665	*	78.5768	1.60765	0.00548495	1.36639	-0.249944	0.96556	-0.00298345	2.16958	0.152993	0.683403	0.485228	0.729164	0.0820499	Intron (ENST00000660399.1/154092, intron 1 of 2)	6	134437678	134504581	66904	1	154092	ENST00000431422.2	-38869	ENSG00000236700	LINC01010
573	ID:chr3:112514480:112515046	chr3	112514480	112515046	567	*	81.9857	1.80619	0.00202208	1.547	2.44596	0.611047	0.00571854	2.3603	0.167227	0.771794	-0.144265	0.916255	-0.0407951	ID:chr3:112514480:112515046:up	chr3	112514480	112515046	567	*	81.8233	1.76446	0.0116499	1.4095	2.78871	0.462207	0.0141324	2.18637	0.301694	0.44674	0.279137	0.852208	0.0535593	Distal Intergenic	3	112463966	112499472	35507	2	151888	ENST00000334529.10	-15008	ENSG00000186265	BTLA
522	ID:chr20:64079490:64080464	chr20	64079490	64080464	975	*	826.385	-0.581928	0.00207621	-0.52787	0.0180312	0.986309	0.00520109	-0.371869	0.452235	-0.231072	-0.343219	0.279524	-0.274656	ID:chr20:64079490:64080464:down	chr20	64079490	64080464	975	*	822.364	-0.599727	0.00271416	-0.537857	-0.351444	0.53889	-0.137277	-0.261756	0.731344	-0.132058	-0.0882467	0.890027	-0.0521951	Promoter (<=1kb)	20	64073181	64079518	6338	2	10287	ENST00000395042.2	0	ENSG00000171700	RGS19
687	ID:chr5:40490514:40490943	chr5	40490514	40490943	430	*	41.4312	2.69197	0.00209102	2.2258	4.06433	0.617961	0.00280015	1.87528	0.433543	0.341031	-0.118225	0.93132	-0.0348386	ID:chr5:40490514:40490943:up	chr5	40490514	40490943	430	*	34.2321	2.2917	0.0285703	1.63157	4.79422	0.577948	0.00322508	1.50138	0.708694	0.160841	-0.3721	0.795825	-0.0669833	Intron (ENST00000649444.1/ENST00000649444.1, intron 2 of 2)	5	40679915	40693735	13821	1	5734	ENST00000302472.4	-188972	ENSG00000171522	PTGER4
468	ID:chr2:225040976:225042870	chr2	225040976	225042870	1895	*	647.037	0.630834	0.00211444	0.564481	0.263394	0.755781	0.0593962	0.270675	0.619123	0.161527	0.13067	0.823927	0.0858574	ID:chr2:225040976:225042870:up	chr2	225040976	225042870	1895	*	649.011	0.637775	0.00151803	0.571529	0.223582	0.758049	0.0638962	0.302566	0.699368	0.148693	0.258914	0.518388	0.172875	Promoter (<=1kb)	2	224765090	225042442	277353	2	55619	ENST00000258390.11	0	ENSG00000135905	DOCK10
318	ID:chr16:50281565:50282778	chr16	50281565	50282778	1214	*	578.23	-0.67091	0.00213371	-0.604615	0.0345303	0.977485	0.00838575	-1.05397	0.0297936	-0.710044	-0.133991	0.761283	-0.100502	ID:chr16:50281565:50282778:down	chr16	50281565	50282778	1214	*	590.32	-0.588784	0.019838	-0.498092	0.0217224	0.989416	0.00562343	-1.11093	0.0295837	-0.722248	-0.458088	0.160127	-0.344738	Promoter (2-3kb)	16	50279527	50288230	8704	1	113	ENST00000569265.1	2038	ENSG00000121281	ADCY7
297	ID:chr15:90213914:90215198	chr15	90213914	90215198	1285	*	274.318	-0.983071	0.00219503	-0.866987	0.210641	0.891294	0.0228796	-0.433734	0.631573	-0.174358	-0.223227	0.80949	-0.0949633	ID:chr15:90213914:90215198:down	chr15	90213914	90215198	1285	*	285.427	-0.881661	0.00460116	-0.76763	0.303658	0.82358	0.0341263	-0.82686	0.52746	-0.230767	-0.127719	0.952741	-0.0192504	Promoter (1-2kb)	15	90217056	90217785	730	1	10509	ENST00000560003.1	-1858	ENSG00000185033	SEMA4B
563	ID:chr22:39020396:39021630	chr22	39020396	39021630	1235	*	546.401	0.718547	0.00221056	0.644341	0.189496	0.866626	0.0332379	0.481571	0.404061	0.270575	0.384642	0.437684	0.253232	ID:chr22:39020396:39021630:up	chr22	39020396	39021630	1235	*	539.158	0.673693	0.0162192	0.573034	0.269769	0.777509	0.0509849	0.365633	0.697954	0.156316	-0.367452	0.634629	-0.137614	Promoter (<=1kb)	22	39021113	39033261	12149	1	140564	ENST00000427494.6	0	ENSG00000243811	APOBEC3D
168	ID:chr11:96075018:96076068	chr11	96075018	96076068	1051	*	132.308	1.6048	0.00234892	1.36581	0.114615	0.962455	0.00716761	2.73937	0.0303334	1.86487	0.137037	0.923243	0.0383966	ID:chr11:96075018:96076068:up	chr11	96075018	96076068	1051	*	138.665	1.71147	0.00152695	1.49186	-0.163988	0.947111	-0.00909647	2.53609	0.0791989	1.13949	0.542	0.557666	0.148818	Intron (ENST00000524717.6/84441, intron 2 of 4)	11	95978755	96093520	114766	2	84441	ENST00000618849.1	17452	ENSG00000184384	MAML2
21	ID:chr1:167627724:167628573	chr1	167627724	167628573	850	*	398.367	-0.751625	0.00235084	-0.670561	0.178018	0.896843	0.0246967	-1.27742	0.0128248	-0.888231	0.304031	0.733561	0.127604	ID:chr1:167627724:167628573:down	chr1	167627724	167628573	850	*	418.012	-0.583683	0.0284373	-0.494903	-0.243867	0.865689	-0.0271273	-0.974206	0.173459	-0.462215	-0.177012	0.900919	-0.0417289	Promoter (1-2kb)	1	167630093	167706248	76156	1	92241	ENST00000537350.5	-1520	ENSG00000198771	RCSD1
164	ID:chr11:79287965:79288240	chr11	79287965	79288240	276	*	11.2961	5.51444	0.00237606	0.096399	2.28329	0.59534	0.00655188	7.23777	0.125538	1.61682	-0.889144	0.818859	-0.0347881	ID:chr11:79287965:79288240:up	chr11	79287965	79288240	276	*	12.4201	5.39272	0.00461654	0.0576884	0.289565	0.974117	0.000783909	6.13305	0.289551	0.818637	0.60118	0.904473	0.0150345	Intron (ENST00000278550.12/26011, intron 2 of 33)	11	79064599	79269673	205075	2	26011	ENST00000532654.5	-18292	ENSG00000149256	TENM4
317	ID:chr16:48556432:48557373	chr16	48556432	48557373	942	*	91.44	1.9243	0.00248056	1.62442	0.277037	0.923373	0.0102984	1.44443	0.489351	0.269151	0.895006	0.442366	0.214165	ID:chr16:48556432:48557373:up	chr16	48556432	48557373	942	*	91.3594	1.92335	0.00656868	1.58105	-0.687895	0.81188	-0.0156319	2.43765	0.26786	0.520549	0.860648	0.54271	0.10758	Promoter (2-3kb)	16	48546182	48553653	7472	2	9683	ENST00000565638.1	-2779	ENSG00000102921	N4BP1
645	ID:chr4:4763007:4763445	chr4	4763007	4763445	439	*	60.0274	2.52448	0.00249585	2.05212	3.08887	0.452001	0.0069208	7.93111	0.0178705	4.61387	-0.927798	0.590521	-0.121562	ID:chr4:4763007:4763445:up	chr4	4763007	4763445	439	*	60.6697	2.48427	0.00548495	1.98773	2.91157	0.479101	0.00923157	7.54807	0.0353675	4.05983	-0.19015	0.930459	-0.0251989	Intron (ENST00000670162.1/100507266, intron 3 of 3)	4	4844188	4850827	6640	1	103695434	ENST00000662851.1	-80743	ENSG00000273396	LINC01396
864	ID:chr9:125529808:125531210	chr9	125529808	125531210	1403	*	163.393	1.22405	0.00250755	1.06537	0.348719	0.859438	0.0212839	-0.0502162	0.966791	-0.0196769	0.576061	0.377256	0.30338	ID:chr9:125529808:125531210:up	chr9	125529808	125531210	1403	*	154.556	1.08163	0.0287338	0.842123	0.0171621	0.997355	0.00114196	-0.199401	0.918529	-0.0534057	-0.0668531	0.966895	-0.0161425	Intron (ENST00000373511.6/79109, intron 7 of 10)	9	125438813	125506366	67554	2	79109	ENST00000496063.1	-23442	ENSG00000119487	MAPKAP1
822	ID:chr8:143939233:143940426	chr8	143939233	143940426	1194	*	1259.73	-0.521696	0.00256658	-0.476661	-0.0477042	0.963804	-0.0124352	-0.505681	0.224299	-0.346329	-0.223484	0.874123	-0.0572682	ID:chr8:143939233:143940426:down	chr8	143939233	143940426	1194	*	1281.7	-0.466418	0.0101556	-0.412371	0.0639614	0.954178	0.0156677	-0.881076	0.0195138	-0.656665	-0.00414687	0.993798	-0.00268117	Promoter (<=1kb)	8	143915147	143939590	24444	2	5339	ENST00000345136.7	0	ENSG00000178209	PLEC
537	ID:chr21:34933526:34934292	chr21	34933526	34934292	767	*	117.412	1.74656	0.00271039	1.48375	0.301158	0.906872	0.0132341	5.70816	0.000397841	5.14708	1.24957	0.108867	0.72822	ID:chr21:34933526:34934292:up	chr21	34933526	34934292	767	*	125.851	1.90229	0.00434411	1.58939	1.11396	0.392207	0.0921384	6.17153	0.000150374	5.71771	1.15422	0.220494	0.280122	Intron (ENST00000437180.5/861, intron 2 of 8)	21	34834410	34889790	55381	2	861	ENST00000399237.6	-43736	ENSG00000159216	RUNX1
720	ID:chr6:151690512:151691790	chr6	151690512	151691790	1279	*	93.0118	1.81456	0.00271503	1.54116	1.84388	0.331648	0.0632266	5.64994	0.000257942	5.13212	0.472117	0.636332	0.16119	ID:chr6:151690512:151691790:up	chr6	151690512	151691790	1279	*	93.0718	1.82794	0.00287978	1.5806	2.42896	0.0532525	1.98761	4.93833	0.00411022	4.40214	0.454647	0.714078	0.0923602	Promoter (<=1kb)	6	151690496	152103274	412779	1	2099	ENST00000440973.5	16	ENSG00000091831	ESR1
511	ID:chr20:48846469:48847962	chr20	48846469	48847962	1494	*	297.45	1.1049	0.00272238	0.960495	-0.129158	0.905563	-0.0266002	-0.342118	0.689362	-0.148142	0.128135	0.885384	0.0615074	ID:chr20:48846469:48847962:up	chr20	48846469	48847962	1494	*	342.268	1.38003	7.69068e-05	1.26647	-0.0638239	0.962924	-0.0126216	0.321309	0.809855	0.10753	0.17633	0.883382	0.0512624	Intron (ENST00000618168.1/ENST00000618168.1, intron 1 of 1)	20	48624252	48827999	203748	2	57580	ENST00000371941.4	-18470	ENSG00000124126	PREX1
341	ID:chr17:30332263:30332494	chr17	30332263	30332494	232	*	33.0021	3.04082	0.00276215	2.45474	-0.113981	0.991289	-0.00168267	7.14263	0.0402374	3.40428	0.374062	0.923239	0.0186812	ID:chr17:30332263:30332494:up	chr17	30332263	30332494	232	*	31.8056	3.0549	0.0103468	2.27594	3.35957	0.452808	0.00876354	7.40606	0.0563593	3.24043	-1.17672	0.841477	-0.0161098	Promoter (1-2kb)	17	30316333	30334057	17725	2	388364	ENST00000328886.5	1563	ENSG00000182271	TMIGD1
852	ID:chr8:85176711:85178508	chr8	85176711	85178508	1798	*	1275.46	-0.474782	0.00278255	-0.434988	-0.331954	0.525563	-0.145347	-0.673815	0.0255689	-0.544759	0.0317782	0.953318	0.0239025	ID:chr8:85176711:85178508:down	chr8	85176711	85178508	1798	*	1240.85	-0.578982	6.85701e-05	-0.540575	-0.335301	0.548723	-0.132972	-0.667695	0.117434	-0.45504	0.202128	0.67698	0.125317	Promoter (<=1kb)	8	85172077	85177041	4965	2	102723322	ENST00000562577.1	0	ENSG00000260493	LOC102723322
260	ID:chr14:55071462:55072826	chr14	55071462	55072826	1365	*	239.764	0.986574	0.00278783	0.865636	0.497243	0.589524	0.0875272	0.731634	0.375325	0.305933	0.0105899	0.993131	0.00487695	ID:chr14:55071462:55072826:up	chr14	55071462	55072826	1365	*	255.071	1.10514	0.0003265	1.00486	0.0090541	0.997628	0.00117456	1.10545	0.236686	0.411696	-0.140509	0.909851	-0.0421713	Distal Intergenic	14	55062951	55064670	1720	1	93487	ENST00000553976.1	8511	ENSG00000168175	MAPK1IP1L
420	ID:chr19:29704755:29705393	chr19	29704755	29705393	639	*	88.2224	2.43862	0.00278783	1.90397	6.82191	0.0259289	5.8697	0.839604	0.833919	0.0975543	-0.0809192	0.964217	-0.0162302	ID:chr19:29704755:29705393:up	chr19	29704755	29705393	639	*	73.4718	2.15859	0.0136146	1.58572	5.56382	0.301401	0.0155578	1.08408	0.777627	0.118211	-0.943138	0.567237	-0.0901853	3' UTR	19	29702819	29708640	5822	2	83636	ENST00000591243.1	3247	ENSG00000131943	C19orf12
393	ID:chr18:55533904:55534966	chr18	55533904	55534966	1063	*	53.3969	1.78344	0.00280857	1.53357	1.63722	0.45368	0.0435601	2.56249	0.0659664	1.34744	-0.0195561	0.990372	-0.0046353	ID:chr18:55533904:55534966:up	chr18	55533904	55534966	1063	*	59.3844	1.87429	0.00677919	1.56546	1.80057	0.518235	0.0169996	1.48396	0.494397	0.252882	-0.354443	0.840854	-0.0501606	Intron (ENST00000354452.8/6925, intron 3 of 19)	18	55350944	55546896	195953	2	6925	ENST00000625716.2	11930	ENSG00000196628	TCF4
416	ID:chr19:2288890:2290772	chr19	2288890	2290772	1883	*	1008.45	-0.589286	0.00283576	-0.533025	-0.192208	0.796792	-0.0570229	-0.252949	0.705816	-0.134974	-0.0351633	0.943722	-0.0269035	ID:chr19:2288890:2290772:down	chr19	2288890	2290772	1883	*	1021.06	-0.607879	0.0031444	-0.544086	-0.183222	0.827997	-0.0449302	-1.13903	0.07686	-0.621789	-0.309021	0.427509	-0.206927	3' UTR	19	2274631	2282175	7545	2	374872	ENST00000342063.5	-6715	ENSG00000188305	PEAK3
332	ID:chr17:1197488:1198771	chr17	1197488	1198771	1284	*	486.742	-0.779999	0.00283605	-0.692815	0.233777	0.835296	0.0393328	0.00660525	0.994622	0.00327664	0.172222	0.855843	0.0750505	ID:chr17:1197488:1198771:down	chr17	1197488	1198771	1284	*	501.026	-0.703417	0.00369044	-0.622412	0.689948	0.369202	0.189597	-0.359388	0.71454	-0.14892	-0.496715	0.617217	-0.127287	Intron (ENST00000575934.5/29, intron 1 of 3)	17	1003527	1187322	183796	2	29	ENST00000544583.6	-10166	ENSG00000159842	ABR
899	ID:chrX:42943046:42944342	chrX	42943046	42944342	1297	*	166.417	-1.10017	0.00284018	-0.960021	-1.45049	0.241725	-0.112743	-1.21608	0.297924	-0.379555	-0.624746	0.574359	-0.173453	ID:chrX:42943046:42944342:down	chrX	42943046	42944342	1297	*	171.668	-0.976474	0.0202032	-0.794491	-1.42938	0.150021	-0.941763	-1.65785	0.186602	-0.518735	-0.988853	0.377501	-0.165165	Distal Intergenic	23	42777366	42778163	798	2	80316	ENST00000378131.4	-164883	ENSG00000102055	PPP1R2C
336	ID:chr17:1763822:1764637	chr17	1763822	1764637	816	*	198.889	-1.33462	0.00287089	-1.13984	-0.574539	0.76781	-0.0278553	0.63102	0.597679	0.189256	-0.642025	0.30895	-0.353328	ID:chr17:1763822:1764637:down	chr17	1763822	1764637	816	*	197.93	-1.34741	0.00736948	-1.12168	-0.274545	0.901736	-0.0140962	0.802888	0.573517	0.208612	-0.352945	0.71331	-0.106377	Promoter (<=1kb)	17	1762829	1771141	8313	1	5176	ENST00000570731.5	993	ENSG00000132386	SERPINF1
600	ID:chr3:191300584:191301442	chr3	191300584	191301442	859	*	119.774	1.24402	0.00287089	1.08158	-0.237847	0.916052	-0.0138996	1.89264	0.0411448	1.11051	-0.422993	0.650952	-0.157538	ID:chr3:191300584:191301442:up	chr3	191300584	191301442	859	*	120.89	1.24913	0.00905101	1.04978	-0.064637	0.983483	-0.00399113	2.05298	0.0593848	1.01658	0.114573	0.949678	0.0231264	Intron (ENST00000340524.9/257313, intron 4 of 8)	3	191277591	191316218	38628	2	257313	ENST00000463450.1	14776	ENSG00000188958	UTS2B
19	ID:chr1:167262950:167264310	chr1	167262950	167264310	1361	*	81.0696	1.98514	0.00291635	1.64823	-0.58049	0.866483	-0.0105736	-0.301961	0.896083	-0.0531002	-0.374133	0.844788	-0.0555202	ID:chr1:167262950:167264310:up	chr1	167262950	167264310	1361	*	76.1374	1.87619	0.0141542	1.45188	-0.0636464	0.992405	-0.00155065	-0.127742	0.976176	-0.0169294	-0.368733	0.889072	-0.0282013	Intron (ENST00000559038.5/5451, intron 2 of 4)	1	167251919	167415908	163990	1	5451	ENST00000648671.1	11031	ENSG00000143190	POU2F1
289	ID:chr15:69443002:69443813	chr15	69443002	69443813	812	*	94.3998	1.8541	0.00292065	1.55696	0.360747	0.870215	0.0197113	-0.207792	0.925547	-0.0391946	1.01366	0.387808	0.233232	ID:chr15:69443002:69443813:up	chr15	69443002	69443813	812	*	87.1274	1.63896	0.0233262	1.23819	0.8968	0.54249	0.0585875	0.375062	0.912007	0.0524457	1.38593	0.258611	0.174565	Promoter (<=1kb)	15	69443605	69447884	4280	1	9493	ENST00000558303.5	0	ENSG00000137807	KIF23
782	ID:chr7:131188382:131189214	chr7	131188382	131189214	833	*	157.379	1.11671	0.00294199	0.973875	2.1332	0.128711	1.45972	0.745557	0.522595	0.225976	0.044758	0.966682	0.0197788	ID:chr7:131188382:131189214:up	chr7	131188382	131189214	833	*	174.719	1.30821	0.00244135	1.14279	1.74389	0.244492	0.0938734	1.52578	0.228839	0.447913	0.760259	0.272471	0.320463	Intron (ENST00000421797.6/4289, intron 2 of 18)	7	130944167	131110176	166010	2	378805	ENST00000451786.5	-78206	ENSG00000231721	LINC-PINT
640	ID:chr4:38730516:38731508	chr4	38730516	38731508	993	*	214.905	1.29854	0.00297287	1.11379	0.307659	0.793829	0.0438302	3.22241	9.64302e-05	3.11832	0.0355851	0.971204	0.0170863	ID:chr4:38730516:38731508:up	chr4	38730516	38731508	993	*	195.757	1.08398	0.028353	0.840663	0.342617	0.767507	0.0455962	2.7608	0.00509641	2.40709	0.313689	0.704623	0.115727	Distal Intergenic	4	38772613	38776196	3584	2	81793	ENST00000506111.1	44688	ENSG00000174123	TLR10
777	ID:chr7:114916409:114916877	chr7	114916409	114916877	469	*	75.6841	2.02677	0.00297287	1.7043	-0.281319	0.944584	-0.0060774	8.59008	0.0034452	6.22353	-1.12943	0.361336	-0.23026	ID:chr7:114916409:114916877:up	chr7	114916409	114916877	469	*	77.5286	2.08591	0.0143569	1.60197	-0.333508	0.93261	-0.00676222	9.11793	0.00237251	7.26397	-0.549309	0.749581	-0.0652438	Distal Intergenic	7	114922154	115019202	97049	1	29969	ENST00000257724.7	-5277	ENSG00000135272	MDFIC
198	ID:chr12:14220927:14221674	chr12	14220927	14221674	748	*	202.038	1.36076	0.00299022	1.16183	0.196319	0.93404	0.00975295	-0.211536	0.889958	-0.0573649	-0.0794411	0.922053	-0.0424385	ID:chr12:14220927:14221674:up	chr12	14220927	14221674	748	*	186.541	1.18778	0.032009	0.887556	0.678128	0.597776	0.0607417	-0.248183	0.916485	-0.0528631	-0.0254021	0.983743	-0.00863109	Exon (ENST00000538329.1/ENST00000538329.1, exon 2 of 2)	12	14365632	14502935	137304	1	55729	ENST00000261168.8	-143958	ENSG00000171681	ATF7IP
140	ID:chr11:2384295:2385558	chr11	2384295	2385558	1264	*	408.303	-0.694121	0.00301508	-0.618892	-0.142436	0.892719	-0.0293797	-0.36741	0.582665	-0.189538	-0.494385	0.28061	-0.338854	ID:chr11:2384295:2385558:down	chr11	2384295	2385558	1264	*	396.775	-0.837676	0.0136709	-0.699226	0.199322	0.856218	0.0349701	0.233518	0.85552	0.0857978	-0.401546	0.548861	-0.171529	Promoter (<=1kb)	11	2384650	2396908	12259	1	975	ENST00000527343.5	0	ENSG00000110651	CD81
192	ID:chr12:123075731:123076803	chr12	123075731	123076803	1073	*	144.697	1.17526	0.00302965	1.02166	1.32806	0.256025	0.136191	0.706227	0.631623	0.171802	0.491439	0.66245	0.144025	ID:chr12:123075731:123076803:up	chr12	123075731	123076803	1073	*	140.06	1.10319	0.0258989	0.868104	0.676565	0.672283	0.0423246	1.04405	0.560471	0.211271	0.838151	0.304425	0.264532	Promoter (<=1kb)	12	123034545	123076095	41551	2	57605	ENST00000541244.1	0	ENSG00000090975	PITPNM2
256	ID:chr14:24296793:24297445	chr14	24296793	24297445	653	*	130.592	1.16538	0.00302965	1.01492	0.748067	0.655878	0.0440284	1.55398	0.0756051	0.777654	0.457212	0.438375	0.26264	ID:chr14:24296793:24297445:up	chr14	24296793	24297445	653	*	149.37	1.43483	0.000626645	1.28651	1.16231	0.396494	0.0857424	2.31261	0.0145481	1.68001	0.43109	0.576089	0.157403	Promoter (2-3kb)	14	24290600	24299460	8861	2	115817	ENST00000396813.5	2015	ENSG00000157379	DHRS1
783	ID:chr7:140358918:140359775	chr7	140358918	140359775	858	*	101.14	1.81324	0.00304492	1.52681	5.4965	0.481123	0.00513411	7.77065	0.0083674	5.33537	-0.333257	0.724258	-0.128671	ID:chr7:140358918:140359775:up	chr7	140358918	140359775	858	*	88.2162	1.5657	0.0427882	1.07771	5.09866	0.532861	0.00425052	7.40606	0.018616	4.94549	-0.257138	0.845215	-0.0592539	Intron (ENST00000477571.5/84255, intron 5 of 15)	7	140351361	140364491	13131	2	84255	ENST00000484416.5	4716	ENSG00000157800	SLC37A3
154	ID:chr11:61695534:61696340	chr11	61695534	61696340	807	*	150.71	1.24136	0.00315694	1.07215	-0.161293	0.910159	-0.0207872	1.27619	0.290241	0.390946	-0.911375	0.0836758	-0.653587	ID:chr11:61695534:61696340:up	chr11	61695534	61696340	807	*	152.91	1.24792	0.0399681	0.889977	-0.494991	0.633535	-0.0701195	1.39233	0.399142	0.303528	-0.394335	0.585659	-0.155967	Intron (ENST00000257215.10/747, intron 1 of 19)	11	61680467	61747000	66534	1	747	ENST00000540717.1	15067	ENSG00000134780	DAGLA
886	ID:chr9:89466497:89467271	chr9	89466497	89467271	775	*	145.908	1.46893	0.0031794	1.25281	-0.418209	0.745128	-0.0461285	4.14745	4.87523e-05	3.9645	0.473036	0.680484	0.135999	ID:chr9:89466497:89467271:up	chr9	89466497	89467271	775	*	142.194	1.42718	0.00635003	1.19654	-0.638266	0.614594	-0.0589489	3.2552	0.00579745	2.87251	1.01904	0.260582	0.264625	Intron (ENST00000339861.8/10507, intron 1 of 18)	9	89377237	89455953	78717	2	10507	ENST00000356444.6	-10544	ENSG00000187764	SEMA4D
414	ID:chr19:19668124:19669306	chr19	19668124	19669306	1183	*	908.658	-0.553634	0.0031945	-0.499956	0.0667463	0.948279	0.017999	-0.744425	0.0655042	-0.532619	-0.0558496	0.929861	-0.0368674	ID:chr19:19668124:19669306:down	chr19	19668124	19669306	1183	*	914.329	-0.538814	0.020536	-0.461708	0.120807	0.900115	0.0296391	-1.08805	0.0188167	-0.748825	-0.411638	0.298637	-0.274845	Promoter (<=1kb)	19	19668796	19679523	10728	1	94039	ENST00000541458.5	0	ENSG00000181896	ZNF101
835	ID:chr8:29498855:29500385	chr8	29498855	29500385	1531	*	202.514	1.03404	0.00321107	0.901029	-0.35252	0.865682	-0.0203042	1.1073	0.195498	0.464635	0.217297	0.829133	0.0861019	ID:chr8:29498855:29500385:up	chr8	29498855	29500385	1531	*	208.781	1.11435	0.00629527	0.951183	0.339712	0.841738	0.0269928	1.69042	0.0686269	0.804763	0.236671	0.830839	0.0704887	Distal Intergenic	8	29333064	29350684	17621	2	1846	ENST00000240100.7	-148171	ENSG00000120875	DUSP4
635	ID:chr4:184793027:184793311	chr4	184793027	184793311	285	*	36.4778	2.81788	0.00324523	2.24433	3.87278	0.499916	0.00910857	7.8531	0.0301377	3.88542	2.81697	0.0559673	1.6449	ID:chr4:184793027:184793311:up	chr4	184793027	184793311	285	*	36.2627	2.80325	0.0370575	0.0694396	4.00107	0.447691	0.0118978	8.67734	0.0244007	4.87246	2.73294	0.0900509	0.151431	Intron (ENST00000281455.7/2180, intron 2 of 20)	4	184798512	184798891	380	2	643036	ENST00000512051.1	5580	ENSG00000249138	SLED1
543	ID:chr21:44089547:44090878	chr21	44089547	44090878	1332	*	308.18	-0.862021	0.00325436	-0.759117	0.7205	0.468191	0.108136	-0.149164	0.86351	-0.0699466	-0.420585	0.538548	-0.214077	ID:chr21:44089547:44090878:down	chr21	44089547	44090878	1332	*	314.994	-0.792429	0.0179259	-0.656285	0.602885	0.641097	0.0482827	-0.183345	0.904549	-0.061628	-0.338529	0.741378	-0.0959242	Promoter (<=1kb)	21	44089701	44098434	8734	1	7109	ENST00000486746.5	0	ENSG00000160218	TRAPPC10
177	ID:chr12:110079528:110080271	chr12	110079528	110080271	744	*	151.742	1.0355	0.00329517	0.905829	0.61435	0.727069	0.0366039	1.05614	0.272582	0.38972	0.311896	0.674528	0.154528	ID:chr12:110079528:110080271:up	chr12	110079528	110080271	744	*	148.331	1.00405	0.0215349	0.811717	1.04509	0.438575	0.083638	1.26895	0.255248	0.40267	0.0183112	0.989429	0.00585373	Distal Intergenic	12	110049360	110073686	24327	2	400073	ENST00000548191.1	-5842	ENSG00000174456	C12orf76
170	ID:chr11:96267445:96268312	chr11	96267445	96268312	868	*	208.316	0.956778	0.00331427	0.838279	-1.60053	0.090567	-1.23958	0.545124	0.510288	0.231132	0.261468	0.754562	0.120183	ID:chr11:96267445:96268312:up	chr11	96267445	96268312	868	*	208.216	0.9276	0.0290965	0.733757	-0.753584	0.440213	-0.118909	0.483016	0.731344	0.142279	0.292428	0.833832	0.0613291	Intron (ENST00000524717.6/84441, intron 1 of 4)	11	96341438	96341526	89	1	100422991	ENST00000582890.3	-73126	ENSG00000266192	MIR1260B
152	ID:chr11:59212163:59213639	chr11	59212163	59213639	1477	*	348.837	0.903531	0.00334525	0.790237	-0.228139	0.820719	-0.044452	1.67015	0.00537834	1.28436	0.162361	0.752159	0.112102	ID:chr11:59212163:59213639:up	chr11	59212163	59213639	1477	*	324.496	0.732552	0.0283969	0.593967	-0.198185	0.862287	-0.0334897	1.17522	0.129756	0.536351	-0.275125	0.617258	-0.148908	Promoter (<=1kb)	11	59208510	59212927	4418	2	219972	ENST00000361050.4	0	ENSG00000197629	MPEG1
793	ID:chr7:44980362:44981268	chr7	44980362	44981268	907	*	314.243	1.1169	0.00334525	0.961775	0.195651	0.833504	0.044795	-0.517761	0.53946	-0.216711	0.212491	0.703187	0.136125	ID:chr7:44980362:44981268:up	chr7	44980362	44981268	907	*	316.884	1.10101	0.0102679	0.918772	0.299432	0.740926	0.0589346	-0.802159	0.522478	-0.233776	0.158121	0.871645	0.0597403	Promoter (1-2kb)	7	44968523	44979088	10566	2	64005	ENST00000464434.1	-1274	ENSG00000136286	MYO1G
253	ID:chr14:21263473:21264578	chr14	21263473	21264578	1106	*	114.842	1.33634	0.00342536	1.14607	-0.260638	0.906872	-0.013953	2.55526	0.00914144	2.09713	0.150062	0.882553	0.0619335	ID:chr14:21263473:21264578:up	chr14	21263473	21264578	1106	*	137.012	1.72432	1.67546e-05	1.60262	0.214016	0.914889	0.0150569	2.67834	0.00374565	2.37565	0.495391	0.540684	0.164971	Promoter (<=1kb)	14	21210966	21262677	51712	2	3183	ENST00000556897.5	-796	ENSG00000092199	HNRNPC
701	ID:chr6:132512069:132514067	chr6	132512069	132514067	1999	*	1337.24	-0.537136	0.00348172	-0.484626	-0.425788	0.454367	-0.178432	-0.0640854	0.924183	-0.0374468	0.189669	0.532612	0.157285	ID:chr6:132512069:132514067:down	chr6	132512069	132514067	1999	*	1382.45	-0.446851	0.0138345	-0.392503	0.144696	0.837285	0.0486375	-0.247716	0.807432	-0.106093	0.19166	0.546325	0.145345	Promoter (<=1kb)	6	132445867	132513116	67250	2	8417	ENST00000367941.7	0	ENSG00000079950	STX7
444	ID:chr2:136238395:136240487	chr2	136238395	136240487	2093	*	966.999	-0.524747	0.00349794	-0.485482	0.733039	0.203886	0.462515	-0.241527	0.618567	-0.153458	-0.00700982	0.986495	-0.00559369	ID:chr2:136238395:136240487:down	chr2	136238395	136240487	2093	*	1007.73	-0.389141	0.0486758	-0.328482	0.78061	0.113082	0.601256	-0.0240144	0.984737	-0.0119785	0.0844074	0.843971	0.0626552	Distal Intergenic	2	136114351	136118165	3815	2	7852	ENST00000241393.3	-120230	ENSG00000121966	CXCR4
458	ID:chr2:190718789:190719051	chr2	190718789	190719051	263	*	36.1115	2.59722	0.00349794	2.12929	1.1811	0.653671	0.027006	7.56584	0.0216644	4.32233	-0.346329	0.856074	-0.0533915	ID:chr2:190718789:190719051:up	chr2	190718789	190719051	263	*	40.0265	2.72164	0.0116887	2.00262	-0.597684	0.908994	-0.00431116	7.83348	0.0253077	4.65257	0.0416375	0.989911	0.00314125	Distal Intergenic	2	190659857	190683827	23971	1	4664	ENST00000484774.1	58932	ENSG00000138386	NAB1
741	ID:chr6:227220:228021	chr6	227220	228021	802	*	126.09	1.26633	0.00354492	1.08448	0.668172	0.779895	0.0240811	0.720995	0.596428	0.188901	-0.206143	0.891015	-0.0493318	ID:chr6:227220:228021:up	chr6	227220	228021	802	*	117.035	1.0677	0.0478471	0.785779	0.679555	0.761904	0.0259193	1.49111	0.327591	0.357666	0.264461	0.900222	0.0331162	Distal Intergenic	6	187661	205519	17859	2	285766	ENST00000661946.1	-21701	ENSG00000263667	LOC285766
836	ID:chr8:29990478:29991397	chr8	29990478	29991397	920	*	60.4825	2.44087	0.00361411	1.96093	4.33035	0.150865	0.0296361	3.22545	0.1396	1.12278	-1.38042	0.232049	-0.320974	ID:chr8:29990478:29991397:up	chr8	29990478	29991397	920	*	76.206	2.70062	0.00531656	2.10679	3.70506	0.332215	0.0194828	3.7493	0.124399	1.28709	0.312209	0.873121	0.0410975	Distal Intergenic	8	29957272	29957348	77	2	100422876	ENST00000579676.1	-33130	ENSG00000264788	MIR3148
898	ID:chrX:30597500:30597987	chrX	30597500	30597987	488	*	54.4419	2.45164	0.00365744	1.96726	-0.444595	0.896924	-0.00982281	7.91201	0.013399	4.94456	-0.149145	0.947307	-0.0207755	ID:chrX:30597500:30597987:up	chrX	30597500	30597987	488	*	44.585	2.1756	0.033553	1.44459	-0.983735	0.749237	-0.0190109	7.59247	0.0307111	4.29421	-0.893218	0.697154	-0.0553267	Distal Intergenic	23	30558809	30577766	18958	2	80231	ENST00000378962.4	-19734	ENSG00000120280	TASL
787	ID:chr7:20238081:20239624	chr7	20238081	20239624	1544	*	254.622	1.21099	0.0037008	1.03723	0.0547667	0.974582	0.00704578	-0.524971	0.573068	-0.201607	0.772732	0.0927054	0.574192	ID:chr7:20238081:20239624:up	chr7	20238081	20239624	1544	*	231.639	0.986541	0.0171432	0.806315	-0.880493	0.333798	-0.168274	-0.221197	0.900312	-0.0632704	0.903664	0.0848882	0.639052	Distal Intergenic	7	20219439	20221700	2262	1	100506098	ENST00000439446.1	18642	ENSG00000233834	LOC100506098
6	ID:chr1:108962641:108964190	chr1	108962641	108964190	1550	*	856.921	-0.506475	0.00370204	-0.460314	-0.0819102	0.929142	-0.024168	-0.563635	0.20827	-0.371758	-0.254711	0.511884	-0.190847	ID:chr1:108962641:108964190:down	chr1	108962641	108964190	1550	*	846.931	-0.544027	0.0172357	-0.465932	-0.0427746	0.970244	-0.0119687	-0.813573	0.119754	-0.492313	-0.260101	0.407433	-0.193193	Promoter (<=1kb)	1	108929508	108963457	33950	2	23155	ENST00000356970.6	0	ENSG00000121940	CLCC1
394	ID:chr18:56257171:56258702	chr18	56257171	56258702	1532	*	137.873	1.49734	0.00371844	1.26382	0.40989	0.886862	0.0120189	-0.0276321	0.988156	-0.00692232	0.378966	0.600507	0.18756	ID:chr18:56257171:56258702:up	chr18	56257171	56258702	1532	*	120.788	1.2211	0.0234492	0.960486	0.875539	0.584852	0.0522537	0.331522	0.895127	0.0619	-0.0194956	0.990544	-0.00370989	Distal Intergenic	18	56003613	56191262	187650	2	642484	ENST00000382897.2	-65909	ENSG00000206129	LOC642484
362	ID:chr17:55576669:55577553	chr17	55576669	55577553	885	*	75.9033	2.14692	0.00372323	1.74618	-0.769381	0.733931	-0.0279098	7.93112	0.0105468	5.17796	0.0728367	0.952777	0.0265784	ID:chr17:55576669:55577553:up	chr17	55576669	55577553	885	*	78.2282	2.21418	0.016904	1.5546	-0.135224	0.965441	-0.00624055	8.43072	0.00919562	6.07787	-0.128834	0.951627	-0.0198866	Distal Intergenic	17	55720683	55721798	1116	2	55273	ENST00000571679.1	144245	ENSG00000166292	TMEM100
47	ID:chr1:235767749:235768107	chr1	235767749	235768107	359	*	63.3407	2.20157	0.00377302	1.78838	4.42321	0.36911	0.012427	1.31095	0.542688	0.232541	0.59167	0.734412	0.0911708	ID:chr1:235767749:235768107:up	chr1	235767749	235768107	359	*	62.9007	2.02757	0.0324367	1.30879	3.03087	0.600211	0.00279839	1.72212	0.547424	0.238608	-0.493915	0.901892	-0.0183415	Intron (ENST00000389793.6/1130, intron 20 of 52)	1	235746468	235752171	5704	2	1130	ENST00000487530.2	-15578	ENSG00000143669	LYST
77	ID:chr10:101973461:101973878	chr10	101973461	101973878	418	*	41.337	2.52483	0.00381436	2.0417	2.64833	0.568335	0.0104809	7.41111	0.0255644	4.08764	0.222076	0.922053	0.0294117	ID:chr10:101973461:101973878:up	chr10	101973461	101973878	418	*	36.9428	2.30921	0.0361032	1.40838	3.14851	0.26999	0.0342358	7.19193	0.0537149	3.30046	-1.35126	0.555732	-0.0649741	Intron (ENST00000370033.9/79591, intron 20 of 25)	10	101990551	102002064	11514	2	79591	ENST00000456149.1	28186	ENSG00000120029	ARMH3
626	ID:chr4:113355484:113356292	chr4	113355484	113356292	809	*	144.303	1.21351	0.00384325	1.04358	0.60673	0.797355	0.0214136	0.578433	0.697308	0.142623	0.744909	0.269865	0.393298	ID:chr4:113355484:113356292:up	chr4	113355484	113356292	809	*	149.926	1.22668	0.0261757	0.942983	1.12645	0.400434	0.08698	-0.364031	0.881466	-0.0683374	0.926368	0.254574	0.305117	Promoter (<=1kb)	4	113355717	113383729	28013	1	287	ENST00000612754.1	0	ENSG00000145362	ANK2
32	ID:chr1:206703740:206704159	chr1	206703740	206704159	420	*	63.1903	2.18606	0.00385384	1.79033	-0.436922	0.881585	-0.0126011	8.23778	0.00633393	5.70061	0.503009	0.778165	0.0790361	ID:chr1:206703740:206704159:up	chr1	206703740	206704159	420	*	57.201	1.99498	0.0287578	1.39623	-0.356403	0.900143	-0.0118642	7.30297	0.0280188	4.36239	0.636342	0.741986	0.0614396	Intron (ENST00000294981.8/9261, intron 1 of 9)	1	206685037	206734283	49247	1	9261	ENST00000367103.3	18703	ENSG00000162889	MAPKAPK2
187	ID:chr12:120011976:120012655	chr12	120011976	120012655	680	*	137.449	1.59431	0.00385384	1.33478	-0.0118202	0.994523	-0.00138537	-0.471776	0.797369	-0.0976252	0.299294	0.808385	0.0885769	ID:chr12:120011976:120012655:up	chr12	120011976	120012655	680	*	137.852	1.58288	0.0222397	1.16426	0.151013	0.924769	0.0168602	-0.459328	0.86825	-0.0733455	0.939278	0.229362	0.345576	Intron (ENST00000397558.6/92558, intron 2 of 8)	12	119999853	120000554	702	1	92558	ENST00000550245.1	12123	ENSG00000135127	BICDL1
542	ID:chr21:43716633:43717374	chr21	43716633	43717374	742	*	197.906	0.933596	0.00385384	0.815134	-0.00124489	0.999146	0.000106215	0.771077	0.314287	0.343072	1.00479	0.156908	0.566472	ID:chr21:43716633:43717374:up	chr21	43716633	43717374	742	*	207.296	1.01723	0.00629982	0.871472	-0.108208	0.943622	-0.0153038	0.912808	0.378603	0.309016	1.1186	0.0964891	0.719144	Promoter (1-2kb)	21	43719094	43738861	19768	1	8566	ENST00000398081.5	-1720	ENSG00000160209	PDXK
555	ID:chr22:30649153:30649885	chr22	30649153	30649885	733	*	229.14	1.2852	0.00385384	1.09184	3.18928	0.169735	0.0435588	0.620015	0.692711	0.144103	-0.0372037	0.967313	-0.0186613	ID:chr22:30649153:30649885:up	chr22	30649153	30649885	733	*	232.615	1.33739	0.00629527	1.11635	3.1909	0.177631	0.0332031	0.632201	0.76979	0.118243	0.47904	0.444042	0.217795	3' UTR	22	30636523	30669016	32494	1	339665	ENST00000451479.1	12630	ENSG00000100036	SLC35E4
593	ID:chr3:179045811:179047243	chr3	179045811	179047243	1433	*	221.43	0.963022	0.00385384	0.839707	1.19294	0.461445	0.0511866	1.65199	0.0321262	1.0092	-0.449633	0.443668	-0.258046	ID:chr3:179045811:179047243:up	chr3	179045811	179047243	1433	*	221.463	0.958262	0.0244736	0.764391	1.65297	0.097003	1.19708	2.04656	0.0215331	1.32484	-0.040328	0.973773	-0.0140836	Intron (ENST00000652290.1/64393, intron 2 of 9)	3	179027757	179071566	43810	2	64393	ENST00000414084.1	24323	ENSG00000172667	ZMAT3
439	ID:chr2:111705349:111706485	chr2	111705349	111706485	1137	*	170.819	1.21354	0.00390708	1.04037	-0.0462443	0.980674	-0.00545467	0.0219237	0.990824	0.00552144	0.468472	0.392336	0.284318	ID:chr2:111705349:111706485:up	chr2	111705349	111706485	1137	*	203.367	1.59532	0.000200292	1.44163	0.616582	0.54588	0.0880722	0.710316	0.654559	0.173723	0.586619	0.297195	0.307528	Intron (ENST00000643447.1/64682, intron 9 of 11)	2	111429324	111699033	269710	2	541471	ENST00000644013.1	-6316	ENSG00000172965	MIR4435-2HG
419	ID:chr19:2607826:2608762	chr19	2607826	2608762	937	*	303.711	1.05789	0.0040306	0.910732	-0.133351	0.936387	-0.014872	2.58041	0.000182517	2.48956	0.346856	0.600435	0.186742	ID:chr19:2607826:2608762:up	chr19	2607826	2608762	937	*	290.907	0.945124	0.0455597	0.69625	0.418876	0.688767	0.0614735	2.80033	0.000473781	2.68696	-0.352256	0.634621	-0.139729	Intron (ENST00000382159.8/2788, intron 2 of 4)	19	2630715	2630793	79	1	102465838	ENST00000618087.1	-21953	ENSG00000277904	MIR7850
566	ID:chr22:49975988:49976874	chr22	49975988	49976874	887	*	254.084	1.08062	0.00417826	0.929764	0.125999	0.935038	0.0167699	-0.0303981	0.981121	-0.0112807	0.699819	0.23148	0.422538	ID:chr22:49975988:49976874:up	chr22	49975988	49976874	887	*	257.18	1.07893	0.00176349	0.955398	0.328738	0.774364	0.0449005	0.674962	0.587848	0.205236	0.618129	0.408765	0.221419	Distal Intergenic	22	49962866	49962939	74	1	102465493	ENST00000617625.1	13122	ENSG00000276753	MIR6821
203	ID:chr12:24838957:24839720	chr12	24838957	24839720	764	*	74.8458	1.61381	0.00422077	1.36504	-0.0326963	0.992389	-0.00110848	0.941003	0.550596	0.212674	-0.198168	0.947827	-0.0162047	ID:chr12:24838957:24839720:up	chr12	24838957	24839720	764	*	66.7535	1.41487	0.04413	1.01462	-1.3597	0.579533	-0.03362	1.70749	0.329748	0.371558	0.120756	0.969113	0.00969775	Intron (ENST00000261192.12/586, intron 7 of 10)	12	24817656	24830328	12673	2	586	ENST00000543099.1	-8629	ENSG00000060982	BCAT1
36	ID:chr1:218376943:218378013	chr1	218376943	218378013	1071	*	178.543	1.14448	0.00422077	0.98119	1.49335	0.28559	0.092425	1.0003	0.328426	0.34435	-0.11228	0.919169	-0.0428164	ID:chr1:218376943:218378013:up	chr1	218376943	218378013	1071	*	166.843	1.01535	0.020536	0.822477	0.406713	0.887558	0.0104117	0.600218	0.688807	0.160624	0.246409	0.868755	0.0503363	Intron (ENST00000366930.9/7042, intron 1 of 6)	1	218347038	218434312	87275	1	7042	ENST00000488793.1	29905	ENSG00000092969	TGFB2
205	ID:chr12:26274538:26275445	chr12	26274538	26275445	908	*	408.623	0.807866	0.00422446	0.708544	1.57358	0.121972	1.10474	1.19476	0.068676	0.669652	-0.125336	0.876832	-0.0646735	ID:chr12:26274538:26275445:up	chr12	26274538	26275445	908	*	453.636	1.04707	1.34006e-05	0.978482	1.95312	0.00381192	1.77032	1.54937	0.0216415	0.961159	0.250909	0.823253	0.0753898	Intron (ENST00000534829.5/ENST00000534829.5, intron 2 of 3)	12	26195673	26252920	57248	1	8082	ENST00000535504.1	78865	ENSG00000123096	SSPN
617	ID:chr3:74314969:74315430	chr3	74314969	74315430	462	*	16.3644	3.3818	0.0042555	2.78242	-1.87785	0.642587	-0.0148093	2.63288	0.486709	0.369892	-3.41196	0.3357	-0.0659377	ID:chr3:74314969:74315430:up	chr3	74314969	74315430	462	*	12.8099	3.04821	0.0487985	1.8875	-4.25398	0.312773	-0.0220023	2.69041	0.623687	0.262513	-0.0342549	0.993798	-0.00081795	Intron (ENST00000263665.6/5067, intron 12 of 21)	3	74264385	74267539	3155	2	5067	ENST00000477856.1	-47430	ENSG00000113805	CNTN3
325	ID:chr16:69563959:69564665	chr16	69563959	69564665	707	*	277.888	0.931613	0.00427995	0.809171	0.137443	0.907849	0.0251595	0.379966	0.686584	0.150112	0.595571	0.260749	0.37934	ID:chr16:69563959:69564665:up	chr16	69563959	69564665	707	*	291.079	1.0505	0.000854985	0.943459	-0.453256	0.699038	-0.051949	0.478055	0.688673	0.163339	0.500367	0.463196	0.206086	Promoter (<=1kb)	16	69565094	69704650	139557	1	10725	ENST00000426654.6	-429	ENSG00000102908	NFAT5
469	ID:chr2:227411092:227411769	chr2	227411092	227411769	678	*	94.1895	1.2505	0.00440559	1.07544	0.999913	0.537069	0.0577432	1.07881	0.294197	0.37329	0.680138	0.580154	0.162939	ID:chr2:227411092:227411769:up	chr2	227411092	227411769	678	*	98.4293	1.26846	0.0272361	0.98462	-0.826161	0.770708	-0.0168907	1.48732	0.328279	0.35695	-0.219309	0.944262	-0.0161796	Distal Intergenic	2	227362038	227379306	17269	2	79853	ENST00000304568.4	-31786	ENSG00000168955	TM4SF20
627	ID:chr4:152485749:152485996	chr4	152485749	152485996	248	*	50.925	2.76762	0.00443669	2.06585	-1.51137	0.820719	-0.00757763	-1.30691	0.566046	-0.221504	1.50553	0.29737	0.223624	ID:chr4:152485749:152485996:up	chr4	152485749	152485996	248	*	45.5058	2.51417	0.0287338	0.107952	1.99919	0.547539	0.0156515	-1.25494	0.720463	-0.145697	-0.188665	0.968629	-0.00627388	Intron (ENST00000671401.1/ENST00000671401.1, intron 1 of 1)	4	152489327	152489416	90	2	100422896	ENST00000583685.1	3420	ENSG00000264678	MIR3140
847	ID:chr8:74052168:74052559	chr8	74052168	74052559	392	*	101.629	1.26208	0.00446821	1.08509	3.65134	0.25503	0.0239049	1.03574	0.460681	0.262785	0.245011	0.844441	0.0743319	ID:chr8:74052168:74052559:up	chr8	74052168	74052559	392	*	96.978	1.20921	0.0250307	0.954592	3.45436	0.184822	0.0354049	0.825345	0.673828	0.161655	0.145003	0.946413	0.0217787	Exon (ENST00000519323.1/ENST00000519323.1, exon 1 of 2)	8	73991426	74029074	37649	1	23643	ENST00000518893.1	60742	ENSG00000154589	LY96
327	ID:chr16:85759192:85759883	chr16	85759192	85759883	692	*	289.368	-0.9052	0.00450407	-0.786328	-0.199064	0.848372	-0.0390809	0.159081	0.858841	0.0722981	-0.816688	0.0744227	-0.616214	ID:chr16:85759192:85759883:down	chr16	85759192	85759883	692	*	296.664	-0.85927	0.0407127	-0.655839	-0.0677606	0.959791	-0.0130192	0.122035	0.955489	0.0333637	-0.525282	0.416273	-0.227356	Distal Intergenic	16	85690170	85751129	60960	2	404550	ENST00000602719.5	-8063	ENSG00000154102	C16orf74
38	ID:chr1:226121392:226123049	chr1	226121392	226123049	1658	*	1686.49	-0.461973	0.00450918	-0.422883	-0.245999	0.935492	-0.00837978	-0.144865	0.730205	-0.0989488	0.322524	0.111061	0.287932	ID:chr1:226121392:226123049:down	chr1	226121392	226123049	1658	*	1747.69	-0.341322	0.0453957	-0.298744	0.037856	0.975549	0.0107512	-0.484827	0.295137	-0.307913	0.0708946	0.868157	0.0538204	Distal Intergenic	1	226148003	226155071	7069	1	107985353	ENST00000440540.1	-24954	ENSG00000234478	ACBD3-AS1
786	ID:chr7:18508232:18509831	chr7	18508232	18509831	1600	*	285.538	0.890183	0.00450918	0.77456	-0.272437	0.750471	-0.0610688	0.295269	0.729878	0.131179	0.676499	0.132654	0.493177	ID:chr7:18508232:18509831:up	chr7	18508232	18509831	1600	*	287.583	0.899887	0.0019195	0.801114	-0.422114	0.584368	-0.101493	0.596842	0.560085	0.218112	0.726678	0.259323	0.341062	Promoter (<=1kb)	7	18509273	18666900	157628	1	9734	ENST00000456174.6	0	ENSG00000048052	HDAC9
571	ID:chr3:106176775:106177098	chr3	106176775	106177098	324	*	96.4328	1.67359	0.00450918	1.38871	3.31236	0.222752	0.0292499	2.72885	0.0770975	1.34744	1.36687	0.151321	0.559258	ID:chr3:106176775:106177098:up	chr3	106176775	106177098	324	*	103.073	1.62225	0.00624116	1.35749	2.07722	0.622594	0.00881722	2.57938	0.196465	0.676999	1.36049	0.353041	0.126607	Intron (ENST00000667697.1/ENST00000667697.1, intron 1 of 3)	3	105776522	105869552	93031	2	868	ENST00000443752.2	-307223	ENSG00000114423	CBLB
8	ID:chr1:116557796:116558481	chr1	116557796	116558481	686	*	113.495	1.32138	0.00452957	1.12496	0.180174	0.916308	0.0183372	0.638527	0.606374	0.184753	0.759362	0.407255	0.265413	ID:chr1:116557796:116558481:up	chr1	116557796	116558481	686	*	111.944	1.26178	0.0348627	0.939757	-0.0755285	0.975373	-0.00639177	0.825346	0.65689	0.169734	0.710351	0.588057	0.10914	Promoter (1-2kb)	1	116560024	116560111	88	2	100616384	ENST00000585049.1	1630	ENSG00000264419	MIR548AC
893	ID:chr9:99516152:99516946	chr9	99516152	99516946	795	*	101.009	1.64931	0.0046158	1.37186	-0.456262	0.807856	-0.0277414	0.166564	0.929758	0.0371083	0.429375	0.630397	0.169944	ID:chr9:99516152:99516946:up	chr9	99516152	99516946	795	*	94.4561	1.45141	0.00905101	1.21168	0.198458	0.920309	0.0147657	1.03145	0.659735	0.16659	0.708058	0.417387	0.197717	Intron (ENST00000652827.1/101928438, intron 2 of 5)	9	99374354	99377240	2887	2	100996569	ENST00000605043.1	-138912	ENSG00000271086	NAMA
526	ID:chr21:16592612:16593095	chr21	16592612	16593095	484	*	13.2633	4.56701	0.00462084	0.118614	1.78525	0.724236	0.0121818	5.85312	0.210629	1.04569	-1.65677	0.75609	-0.0291101	ID:chr21:16592612:16593095:up	chr21	16592612	16593095	484	*	12.8435	4.41489	0.020536	0.0512736	1.7985	0.718829	0.0122072	5.87	0.304829	0.774625	0.416382	0.956767	0.00608778	Promoter (<=1kb)	21	16593356	16607140	13785	1	388815	ENST00000667777.1	-261	ENSG00000215386	MIR99AHG
646	ID:chr4:56817814:56818350	chr4	56817814	56818350	537	*	65.5066	1.63289	0.0046263	1.38155	0.64173	0.845445	0.0135082	3.08186	0.0169585	2.39426	0.263066	0.88924	0.0449092	ID:chr4:56817814:56818350:up	chr4	56817814	56818350	537	*	73.5646	1.79613	0.00705889	1.49455	1.12988	0.61732	0.0316846	4.10545	0.00352406	3.74561	-0.473525	0.84527	-0.0374893	Exon (ENST00000515990.1/ENST00000515990.1, exon 1 of 1)	4	56809872	56821694	11823	2	6691	ENST00000504762.1	3344	ENSG00000128040	SPINK2
397	ID:chr18:61952000:61952540	chr18	61952000	61952540	541	*	98.3927	1.80864	0.00465671	1.48001	-0.369873	0.872216	-0.0154852	-1.06977	0.388576	-0.308005	-0.00805058	0.997026	-0.00075946	ID:chr18:61952000:61952540:up	chr18	61952000	61952540	541	*	85.5215	1.5275	0.0333246	1.09831	-0.0842984	0.976838	-0.00498451	-0.658916	0.748657	-0.128164	-0.604995	0.763475	-0.0553671	Intron (ENST00000639600.1/23556, intron 24 of 24)	18	61888125	61894247	6123	2	220441	ENST00000588396.1	-57753	ENSG00000176641	RNF152
796	ID:chr7:53169696:53170491	chr7	53169696	53170491	796	*	19.7879	2.78336	0.00467354	2.31246	1.50374	0.594562	0.0269792	2.09854	0.442178	0.356557	-0.491153	0.825214	-0.0556312	ID:chr7:53169696:53170491:up	chr7	53169696	53170491	796	*	17.919	2.50881	0.0370575	1.80165	-0.348449	0.954178	-0.00335765	2.9128	0.403636	0.42762	-0.413523	0.921181	-0.0153315	Distal Intergenic	7	53035633	53036925	1293	1	285877	ENST00000408890.6	134063	ENSG00000221900	POM121L12
128	ID:chr10:99711379:99711752	chr10	99711379	99711752	374	*	14.3868	4.14966	0.00468437	3.06595	-0.110456	0.990438	-0.000352331	6.07553	0.138919	1.50365	-0.28132	0.925832	-0.0215567	ID:chr10:99711379:99711752:up	chr10	99711379	99711752	374	*	15.1483	4.15695	0.0205487	0.05222	0.516801	0.942919	0.00387208	7.45497	0.110563	2.01361	-0.484592	0.94143	-0.00835559	Intron (ENST00000493385.5/51076, intron 1 of 4)	10	99714652	99716646	1995	2	1355	ENST00000497381.1	4894	ENSG00000014919	COX15
338	ID:chr17:2070282:2070930	chr17	2070282	2070930	649	*	92.3722	1.82586	0.00469691	1.50634	0.386026	0.886105	0.0130596	6.00872	0.00911633	4.60728	-0.817296	0.354535	-0.300253	ID:chr17:2070282:2070930:up	chr17	2070282	2070930	649	*	88.3548	1.79959	0.0169421	1.38562	-1.31391	0.559951	-0.0377427	6.29525	0.00797579	5.122	-0.142726	0.959051	-0.013591	Promoter (1-2kb)	17	2061551	2072003	10453	2	23293	ENST00000573827.1	1073	ENSG00000070366	SMG6
52	ID:chr1:28417519:28417844	chr1	28417519	28417844	326	*	35.5649	2.80409	0.00472752	2.14925	2.56696	0.646328	0.00746662	7.93112	0.0203983	4.44067	0.775726	0.668935	0.102957	ID:chr1:28417519:28417844:up	chr1	28417519	28417844	326	*	32.8701	2.59409	0.0373426	0.102239	2.20834	0.684543	0.00279569	7.97434	0.0321163	4.2893	-0.412326	0.919042	-0.0163101	Intron (ENST00000633371.1/65979, intron 2 of 4)	1	28438151	28460286	22136	1	65979	ENST00000633167.1	-20307	ENSG00000204138	PHACTR4
446	ID:chr2:144471387:144471696	chr2	144471387	144471696	310	*	31.9886	3.04263	0.00474267	2.3177	-0.321422	0.89819	-0.0142619	7.74927	0.031734	3.79071	0.117676	0.961956	0.0151077	ID:chr2:144471387:144471696:up	chr2	144471387	144471696	310	*	30.775	2.80983	0.0337139	0.0936227	-0.0741213	0.984245	-0.00333483	8.61415	0.02849	4.59009	-0.26199	0.943952	-0.0139357	Intron (ENST00000636820.1/9839, intron 1 of 8)	2	144384081	144482341	98261	2	9839	ENST00000636820.1	10645	ENSG00000169554	ZEB2
108	ID:chr10:62732977:62734112	chr10	62732977	62734112	1136	*	258.04	1.03118	0.00482785	0.884918	-0.429125	0.616549	-0.0860569	1.10898	0.285047	0.382577	-0.115534	0.854293	-0.0727884	ID:chr10:62732977:62734112:up	chr10	62732977	62734112	1136	*	280.695	1.15196	0.011729	0.945509	-0.664058	0.38474	-0.182134	0.96605	0.521483	0.23139	0.123431	0.889524	0.0534863	Intron (ENST00000649548.1/ENST00000649548.1, intron 1 of 3)	10	62804720	62808479	3760	1	84890	ENST00000373783.3	-70608	ENSG00000181915	ADO
117	ID:chr10:82331581:82331941	chr10	82331581	82331941	361	*	14.0226	4.8234	0.00482882	0.124487	0.590265	0.903503	0.00636541	4.85312	0.350032	0.634269	0.312252	0.939214	0.0151026	ID:chr10:82331581:82331941:up	chr10	82331581	82331941	361	*	12.2366	4.97823	0.0135304	0.0487346	-2.94713	0.608586	-0.00663643	6.79597	0.249328	0.951044	0.23209	0.970277	0.00496019	Intron (ENST00000372141.7/10718, intron 1 of 8)	10	82232250	82232920	671	2	101929590	ENST00000505481.1	-98661	ENSG00000225738	NRG3-AS1
784	ID:chr7:150408796:150409221	chr7	150408796	150409221	426	*	323.953	0.854448	0.00485559	0.743662	0.381376	0.628701	0.0898511	0.830898	0.284364	0.366301	0.761788	0.095496	0.565773	ID:chr7:150408796:150409221:up	chr7	150408796	150409221	426	*	335.845	0.950433	0.00236375	0.84019	0.460929	0.545962	0.115067	0.862731	0.320917	0.343407	0.763924	0.218364	0.391244	Intron (ENST00000483664.5/728743, intron 2 of 2)	7	150405774	150410599	4826	1	728743	ENST00000642008.1	3022		LOC728743
413	ID:chr19:18428811:18429556	chr19	18428811	18429556	746	*	655.845	-0.567195	0.00486937	-0.509647	-0.414637	0.511548	-0.142731	-0.801373	0.0640268	-0.555231	-0.46705	0.0995685	-0.390566	ID:chr19:18428811:18429556:down	chr19	18428811	18429556	746	*	657.623	-0.573865	0.0145694	-0.493423	-0.527923	0.389666	-0.211658	-0.611316	0.355129	-0.309415	-0.368376	0.322105	-0.253724	Promoter (2-3kb)	19	18431645	18433100	1456	1	170463	ENST00000600244.5	-2089	ENSG00000130511	SSBP4
303	ID:chr16:11782656:11784135	chr16	11782656	11784135	1480	*	208.92	1.09563	0.00492268	0.938229	0.55542	0.575826	0.0890046	1.01647	0.341298	0.336712	0.702126	0.0941093	0.535029	ID:chr16:11782656:11784135:up	chr16	11782656	11784135	1480	*	202.547	0.960153	0.00775886	0.822254	0.961915	0.310656	0.159458	0.885327	0.600065	0.194627	0.421909	0.515493	0.186143	Promoter (<=1kb)	16	11776758	11783034	6277	2	29066	ENST00000572870.5	0	ENSG00000122299	ZC3H7A
147	ID:chr11:47399917:47400971	chr11	47399917	47400971	1055	*	504.425	-0.6234	0.00492324	-0.554913	0.587687	0.517131	0.104733	-0.547653	0.256612	-0.344539	-0.539209	0.158495	-0.409817	ID:chr11:47399917:47400971:down	chr11	47399917	47400971	1055	*	492.892	-0.721907	0.00061159	-0.657972	0.572913	0.524717	0.102891	-0.864045	0.172872	-0.450525	-0.294991	0.684894	-0.124532	Promoter (<=1kb)	11	47400970	47401042	73	1	100616222	ENST00000582237.1	0	ENSG00000264583	MIR4487
533	ID:chr21:25486929:25487616	chr21	25486929	25487616	688	*	77.4993	1.80487	0.00501912	1.49682	0.867884	0.659388	0.0373526	-0.386625	0.852698	-0.0725642	-0.473668	0.69573	-0.126322	ID:chr21:25486929:25487616:up	chr21	25486929	25487616	688	*	75.7951	1.69946	0.00579424	1.44193	1.20329	0.55047	0.0381373	0.726944	0.795519	0.104518	-0.217368	0.901584	-0.0368187	Distal Intergenic	21	25385820	25431701	45882	2	54072	ENST00000441013.5	-55228	ENSG00000185433	LINC00158
623	ID:chr4:105060619:105061615	chr4	105060619	105061615	997	*	190.671	1.23189	0.00506467	1.04453	0.302175	0.884767	0.0186888	3.01162	0.00106542	2.84379	0.295913	0.708187	0.139796	ID:chr4:105060619:105061615:up	chr4	105060619	105061615	997	*	221.29	1.55783	0.000313528	1.40007	0.235329	0.917837	0.0130112	3.1818	0.000836948	3.03915	0.752546	0.201643	0.412084	Exon (ENST00000671069.1/ENST00000671069.1, exon 5 of 7)	4	105145875	105242771	96897	1	54790	ENST00000305737.6	-84260	ENSG00000168769	TET2
749	ID:chr6:31776915:31777886	chr6	31776915	31777886	972	*	325.984	0.7425	0.00510434	0.650666	-0.290907	0.793014	-0.0446181	0.534657	0.497145	0.236574	0.163869	0.847641	0.0792439	ID:chr6:31776915:31777886:up	chr6	31776915	31777886	972	*	344.227	0.866783	0.00239357	0.761453	-0.556131	0.599013	-0.0723921	0.592192	0.553034	0.221362	0.215192	0.848097	0.0643505	Promoter (<=1kb)	6	31765590	31777328	11739	2	80737	ENST00000375688.5	0	ENSG00000204396	VWA7
775	ID:chr7:106767512:106768816	chr7	106767512	106768816	1305	*	142.303	1.29564	0.00514778	1.0981	0.863967	0.402175	0.12382	0.345197	0.827483	0.0855795	1.84904	0.637472	0.049634	ID:chr7:106767512:106768816:up	chr7	106767512	106768816	1305	*	135.616	1.16534	0.034918	0.878791	0.0519403	0.985507	0.0043948	0.777128	0.684116	0.1579	1.14791	0.850954	0.0154561	Intron (ENST00000592441.1/ENST00000592441.1, intron 1 of 4)	7	106865278	106905821	40544	1	5294	ENST00000440650.6	-96462	ENSG00000105851	PIK3CG
67	ID:chr1:89198353:89200044	chr1	89198353	89200044	1692	*	285.394	1.1223	0.00517533	0.952548	0.504417	0.690654	0.052461	-0.443661	0.642661	-0.169784	0.686401	0.141666	0.489653	ID:chr1:89198353:89200044:up	chr1	89198353	89200044	1692	*	265.721	0.979529	0.0265361	0.770569	-0.0160765	0.997355	-0.00120988	-0.383046	0.783601	-0.119028	0.276264	0.757077	0.0970669	Promoter (<=1kb)	1	89181144	89198942	17799	2	115361	ENST00000355754.7	0	ENSG00000162654	GBP4
620	ID:chr3:99937648:99938663	chr3	99937648	99938663	1016	*	73.8315	1.7517	0.00517533	1.45757	1.22891	0.571784	0.0385838	4.66682	0.00781543	3.89187	0.501061	0.636749	0.157047	ID:chr3:99937648:99938663:up	chr3	99937648	99938663	1016	*	81.1915	1.90981	0.0105988	1.53171	1.11415	0.620028	0.0329362	5.87362	0.000809277	5.37407	0.713256	0.493792	0.152478	Intron (ENST00000463526.1/84319, intron 1 of 3)	3	99964314	99964398	85	2	100500859	ENST00000577308.1	25735	ENSG00000264897	MIR3921
736	ID:chr6:1739269:1739997	chr6	1739269	1739997	729	*	138.423	1.57848	0.00518247	1.29768	0.478486	0.805383	0.022915	-1.05317	0.359792	-0.32611	1.13751	0.185027	0.501802	ID:chr6:1739269:1739997:up	chr6	1739269	1739997	729	*	122.408	1.28234	0.0464537	0.879616	-0.231032	0.911902	-0.0147298	-1.06922	0.51212	-0.235663	0.573577	0.741049	0.0674203	Intron (ENST00000530927.5/2762, intron 8 of 10)	6	1679172	1726477	47306	2	2762	ENST00000533279.1	-12792	ENSG00000112699	GMDS
883	ID:chr9:78756956:78757471	chr9	78756956	78757471	516	*	37.4869	2.78948	0.00532034	2.1378	0.864814	0.73378	0.0202134	1.29946	0.65822	0.182891	0.579879	0.641456	0.142888	ID:chr9:78756956:78757471:up	chr9	78756956	78757471	516	*	44.339	3.19208	0.00213846	2.57671	0.399293	0.909823	0.00736238	1.47469	0.698523	0.163823	0.906097	0.509858	0.115549	Distal Intergenic	9	79135424	79145666	10243	2	101927450	ENST00000663382.1	388195	ENSG00000260995	LOC101927450
483	ID:chr2:30230772:30232963	chr2	30230772	30232963	2192	*	1759.34	-0.472044	0.0053242	-0.428072	-0.205103	0.743362	-0.072466	-0.409452	0.3064	-0.284107	-0.150667	0.527507	-0.132858	ID:chr2:30230772:30232963:down	chr2	30230772	30232963	2192	*	1769.53	-0.455161	0.00238614	-0.414517	0.0602036	0.941549	0.0217661	-0.240438	0.69085	-0.136689	-0.302614	0.190993	-0.249944	Promoter (<=1kb)	2	30231534	30260028	28495	1	81606	ENST00000395323.9	0	ENSG00000213626	LBH
639	ID:chr4:38663259:38664701	chr4	38663259	38664701	1443	*	1683.44	-0.412076	0.0053242	-0.377919	-0.342265	0.526541	-0.143732	-0.319768	0.437678	-0.218274	-0.107666	0.713712	-0.0925319	ID:chr4:38663259:38664701:down	chr4	38663259	38664701	1443	*	1695.43	-0.385292	0.0168852	-0.345292	-0.428147	0.36702	-0.235131	-0.462893	0.338126	-0.287408	-0.00297539	0.994321	-0.00207918	Promoter (<=1kb)	4	38664197	38690751	26555	1	51274	ENST00000514033.1	0	ENSG00000109787	KLF3
473	ID:chr2:233267770:233268336	chr2	233267770	233268336	567	*	144.483	-1.11118	0.00549992	-0.949962	0.101765	0.977869	0.00439817	-1.19115	0.21119	-0.457563	-0.330547	0.793179	-0.0917381	ID:chr2:233267770:233268336:down	chr2	233267770	233268336	567	*	136.644	-1.39445	0.00113722	-1.23916	-0.0694802	0.990624	-0.00147045	-0.919638	0.534221	-0.225799	0.192611	0.921181	0.0300233	Promoter (1-2kb)	2	233265955	233289883	23929	1	55054	ENST00000498620.5	1815	ENSG00000085978	ATG16L1
169	ID:chr11:96214912:96216105	chr11	96214912	96216105	1194	*	289.13	-0.95208	0.00551498	-0.816057	-0.698148	0.547883	-0.0747158	0.228943	0.800025	0.0997582	-0.849198	0.108495	-0.590606	ID:chr11:96214912:96216105:down	chr11	96214912	96216105	1194	*	294.503	-0.912869	0.00627386	-0.78771	-0.534292	0.682011	-0.0471078	-0.146821	0.944323	-0.0399354	-0.719112	0.169608	-0.442621	Intron (ENST00000524717.6/84441, intron 1 of 4)	11	95978755	96093520	114766	2	84441	ENST00000618849.1	-121392	ENSG00000184384	MAML2
171	ID:chr11:9688691:9689721	chr11	9688691	9689721	1031	*	252.442	0.95973	0.00551498	0.825497	-0.36788	0.840409	-0.0243883	1.79286	0.00787387	1.35416	1.45423	0.0822574	0.891341	ID:chr11:9688691:9689721:up	chr11	9688691	9689721	1031	*	258.396	1.01421	0.003329	0.891811	-0.071853	0.978551	-0.00487804	1.77407	0.0199471	1.12721	1.67992	0.0813676	1.03937	Intron (ENST00000447399.6/23075, intron 1 of 10)	11	9664135	9741953	77819	1	23075	ENST00000524817.5	24556	ENSG00000133789	SWAP70
435	ID:chr2:101622748:101623470	chr2	101622748	101623470	723	*	169.632	1.32955	0.00551498	1.11392	0.104663	0.966076	0.00708232	3.30767	0.00179017	3.08117	-0.163419	0.891565	-0.054276	ID:chr2:101622748:101623470:up	chr2	101622748	101623470	723	*	157.791	1.19526	0.026656	0.92205	0.608912	0.663643	0.0491673	2.99854	0.0123881	2.39678	0.25633	0.859147	0.0531386	Distal Intergenic	2	101696850	101824053	127204	1	9448	ENST00000427603.5	-73380	ENSG00000071054	MAP4K4
29	ID:chr1:203295827:203296783	chr1	203295827	203296783	957	*	203.718	-0.915712	0.00553617	-0.791672	2.66	0.134383	0.0739018	-0.443662	0.631458	-0.174584	-0.447989	0.502926	-0.231078	ID:chr1:203295827:203296783:down	chr1	203295827	203296783	957	*	202.692	-0.920301	0.0144424	-0.766745	2.21587	0.266562	0.0546555	-1.0741	0.257639	-0.39221	0.050242	0.969518	0.0170148	Downstream (1-2kb)	1	203300514	203304548	4035	2	730227	ENST00000425698.1	7765	ENSG00000233791	LINC01136
319	ID:chr16:50697849:50698448	chr16	50697849	50698448	600	*	109.306	1.18993	0.00553837	1.01668	-0.123381	0.975541	-0.00272382	1.08491	0.321401	0.353626	-1.38312	0.219742	-0.340026	ID:chr16:50697849:50698448:up	chr16	50697849	50698448	600	*	105.022	1.111	0.0215349	0.896823	0.312433	0.917837	0.00918495	0.967949	0.524592	0.229947	-0.818446	0.625717	-0.0821676	Promoter (<=1kb)	16	50697140	50710791	13652	1	64127	ENST00000532206.1	709	ENSG00000167207	NOD2
330	ID:chr16:87986460:87986802	chr16	87986460	87986802	343	*	66.7921	1.99731	0.00555091	1.6405	0.515956	0.900103	0.00812755	8.31255	0.00607646	5.75793	0.965063	0.43173	0.208246	ID:chr16:87986460:87986802:up	chr16	87986460	87986802	343	*	65.1219	1.93704	0.0397736	1.21172	-0.0300422	0.997628	-0.000103632	8.32944	0.00992984	5.95459	0.372337	0.882935	0.0310904	Intron (ENST00000439677.5/54971, intron 4 of 5)	16	87982618	87984259	1642	1	54971	ENST00000472964.1	3842	ENSG00000172530	BANP
846	ID:chr8:70172300:70173108	chr8	70172300	70173108	809	*	71.7054	1.68074	0.00555091	1.40067	2.84708	0.471933	0.00817944	3.92706	0.00797818	3.34206	-0.233271	0.829387	-0.0832688	ID:chr8:70172300:70173108:up	chr8	70172300	70173108	809	*	72.0888	1.67076	0.012404	1.36286	4.88433	0.560193	0.00368965	3.23473	0.0688843	1.59641	-0.319458	0.806461	-0.0699047	Intron (ENST00000452400.7/10499, intron 5 of 22)	8	70113569	70148460	34892	2	10499	ENST00000518363.2	-23840	ENSG00000140396	NCOA2
874	ID:chr9:21381667:21382258	chr9	21381667	21382258	592	*	129.508	1.43434	0.00558838	1.19501	-0.00446151	0.998068	-0.000271414	3.27948	0.00289883	3.00315	0.368004	0.63318	0.17257	ID:chr9:21381667:21382258:up	chr9	21381667	21382258	592	*	142.375	1.62436	0.00531656	1.35329	0.144678	0.934254	0.0152603	3.57306	0.00274925	3.30402	0.00406313	0.997971	0.00118978	Downstream (1-2kb)	9	21384255	21385398	1144	2	3440	ENST00000380206.4	3140	ENSG00000188379	IFNA2
567	ID:chr22:50190182:50192741	chr22	50190182	50192741	2560	*	2664.99	-0.467851	0.00558838	-0.425998	-0.430389	0.330495	-0.261857	0.0683598	0.875196	0.0467553	0.22293	0.243068	0.2019	ID:chr22:50190182:50192741:down	chr22	50190182	50192741	2560	*	2687.54	-0.442497	0.000145449	-0.414303	-0.175509	0.684681	-0.0916335	-0.286526	0.575538	-0.173104	-0.130982	0.757338	-0.091935	Promoter (<=1kb)	22	50190598	50199475	8878	1	80305	ENST00000395827.5	0	ENSG00000170638	TRABD
273	ID:chr14:95662503:95663604	chr14	95662503	95663604	1102	*	131.681	1.13568	0.00563497	0.970618	0.479557	0.813768	0.0231857	0.414893	0.702422	0.143507	0.654856	0.367612	0.309314	ID:chr14:95662503:95663604:up	chr14	95662503	95663604	1102	*	127.011	1.04191	0.0336938	0.809475	-0.17809	0.953347	-0.00627251	0.392552	0.827936	0.0964997	0.0954314	0.958791	0.01933	Promoter (<=1kb)	14	95663256	95671850	8595	1	27004	ENST00000484207.5	0		TCL6
870	ID:chr9:132383370:132384691	chr9	132383370	132384691	1322	*	396.919	-0.84143	0.00567351	-0.730689	-0.447889	0.603933	-0.0880792	-0.182329	0.82947	-0.0855702	0.0571145	0.929679	0.0377146	ID:chr9:132383370:132384691:down	chr9	132383370	132384691	1322	*	417.043	-0.659549	0.0407127	-0.524981	-0.0207753	0.992405	-0.0040833	-0.463155	0.664648	-0.17337	-0.105952	0.927128	-0.0368787	Intron (ENST00000334270.3/7270, intron 9 of 10)	9	132375735	132379205	3471	2	7270	ENST00000461970.1	-4165	ENSG00000125482	TTF1
659	ID:chr5:132394221:132395411	chr5	132394221	132395411	1191	*	153.369	0.974759	0.00568462	0.839808	-0.716585	0.597224	-0.060823	0.758888	0.469725	0.253731	0.407508	0.487687	0.236409	ID:chr5:132394221:132395411:up	chr5	132394221	132395411	1191	*	163.247	1.07663	0.00288013	0.946729	-0.671683	0.623042	-0.054886	1.07508	0.420524	0.284313	-0.0579858	0.965947	-0.018813	3' UTR	5	132388960	132395613	6654	1	6584	ENST00000475308.1	5261	ENSG00000197375	SLC22A5
269	ID:chr14:75249296:75249723	chr14	75249296	75249723	428	*	44.3251	2.95955	0.00583895	2.02304	0.677525	0.806247	0.018563	8.42465	0.0129129	5.0614	0.942634	0.465709	0.191085	ID:chr14:75249296:75249723:up	chr14	75249296	75249723	428	*	47.6948	2.99656	0.0111429	1.96839	-0.0838328	0.990088	-0.00146574	8.73789	0.0150379	5.61441	-0.515351	0.876178	-0.0252103	Intron (ENST00000553510.1/ENST00000553510.1, intron 1 of 1)	14	75278826	75280374	1549	1	2353	ENST00000554617.1	-29103	ENSG00000170345	FOS
530	ID:chr21:25396116:25396713	chr21	25396116	25396713	598	*	76.5127	2.04313	0.00584138	1.64442	4.48875	0.625555	0.00195775	0.840027	0.705885	0.141612	0.851226	0.641803	0.107283	ID:chr21:25396116:25396713:up	chr21	25396116	25396713	598	*	85.8547	2.31239	0.00113399	2.01717	4.45584	0.614388	0.00256796	1.77531	0.455556	0.290347	1.17973	0.429776	0.115607	Promoter (2-3kb)	21	25385402	25399363	13962	2	54072	ENST00000664370.1	2650	ENSG00000185433	LINC00158
155	ID:chr11:64111131:64111412	chr11	64111131	64111412	282	*	24.1597	3.65625	0.00586037	2.30203	-0.138789	0.977075	-0.0016745	7.26814	0.0836327	2.22827	-0.646223	0.700776	-0.100663	ID:chr11:64111131:64111412:up	chr11	64111131	64111412	282	*	28.1947	3.93816	0.0049489	2.62186	-2.2209	0.501733	-0.0239147	8.79598	0.0380093	4.08713	-0.359159	0.903125	-0.0240782	Intron (ENST00000246841.3/23769, intron 1 of 1)	11	64103188	64119173	15986	1	23769	ENST00000246841.3	7943	ENSG00000126500	FLRT1
39	ID:chr1:226626116:226627311	chr1	226626116	226627311	1196	*	165.44	1.04133	0.00595055	0.89173	0.0856747	0.963302	0.00952005	0.871538	0.375294	0.310201	-0.375693	0.51175	-0.222046	ID:chr1:226626116:226627311:up	chr1	226626116	226627311	1196	*	160.908	0.965479	0.0287338	0.764892	-0.291889	0.858009	-0.025004	1.33641	0.261565	0.400698	-0.776559	0.291129	-0.293518	Distal Intergenic	1	226656640	226659670	3031	2	100506443	ENST00000443422.1	32359		ITPKB-IT1
300	ID:chr16:10774820:10775764	chr16	10774820	10775764	945	*	110.623	1.37901	0.00595055	1.15716	2.46024	0.194243	0.0601709	1.30768	0.300489	0.384425	-0.283523	0.819938	-0.0832246	ID:chr16:10774820:10775764:up	chr16	10774820	10775764	945	*	125.614	1.62325	0.00418668	1.3754	2.036	0.412067	0.02713	2.10545	0.1158	0.780066	-0.24731	0.887708	-0.0394393	Promoter (<=1kb)	16	10766676	10774996	8321	2	780776	ENST00000572428.5	0	ENSG00000166676	TVP23A
53	ID:chr1:32798724:32799611	chr1	32798724	32799611	888	*	164.141	1.08193	0.00597904	0.921989	0.637712	0.774946	0.0245693	1.80244	0.059593	0.953298	0.237602	0.795429	0.101942	ID:chr1:32798724:32799611:up	chr1	32798724	32799611	888	*	164.526	1.08985	0.0255532	0.856267	1.01052	0.554328	0.0500217	1.95154	0.0736041	0.892119	0.541291	0.575837	0.140603	Promoter (<=1kb)	1	32786940	32798214	11275	2	8565	ENST00000466052.1	-510	ENSG00000134684	YARS1
376	ID:chr17:78159708:78160222	chr17	78159708	78160222	515	*	97.256	1.40122	0.00597904	1.17369	2.13038	0.491886	0.015539	-0.00559635	0.99803	-0.00133519	0.422009	0.738375	0.111026	ID:chr17:78159708:78160222:up	chr17	78159708	78160222	515	*	105.924	1.56561	0.00554393	1.31668	2.79303	0.219663	0.032736	0.433029	0.85057	0.0833207	1.2937	0.0978145	0.78837	Promoter (<=1kb)	17	78160064	78166155	6092	1	100141515	ENST00000451352.3	0	ENSG00000187997	C17orf99
271	ID:chr14:89276401:89276930	chr14	89276401	89276930	530	*	123.76	1.29955	0.00607094	1.09227	1.38666	0.468464	0.0481383	1.69999	0.133169	0.670428	-0.0769283	0.957477	-0.0219305	ID:chr14:89276401:89276930:up	chr14	89276401	89276930	530	*	122.776	1.24445	0.0318213	0.940462	2.16249	0.105247	1.40656	1.88306	0.197218	0.537651	0.486588	0.694464	0.0959401	Intron (ENST00000345097.8/1112, intron 4 of 6)	14	89180759	89223342	42584	2	1112	ENST00000555010.1	-53059	ENSG00000053254	FOXN3
742	ID:chr6:24974336:24975273	chr6	24974336	24975273	938	*	114.263	1.24989	0.00607094	1.05797	0.965595	0.563964	0.0534221	1.33301	0.199486	0.488256	0.0756436	0.961134	0.0204583	ID:chr6:24974336:24975273:up	chr6	24974336	24975273	938	*	111.25	1.21216	0.0194097	0.97667	0.445731	0.856265	0.0179789	1.50984	0.215205	0.462008	0.376088	0.773053	0.0764417	Intron (ENST00000510784.8/9750, intron 1 of 13)	6	24806323	24936052	129730	2	9750	ENST00000643898.1	-38284	ENSG00000111913	RIPOR2
276	ID:chr15:41894509:41895357	chr15	41894509	41895357	849	*	534.452	-0.626957	0.00607521	-0.554916	-0.627586	0.497892	-0.109208	-0.776233	0.191577	-0.427284	0.00393161	0.996993	0.00253821	ID:chr15:41894509:41895357:down	chr15	41894509	41895357	849	*	543.049	-0.5826	0.0261757	-0.486138	0.112998	0.931696	0.0184595	-0.887883	0.226055	-0.408173	-0.0862929	0.94636	-0.0278238	Promoter (<=1kb)	15	41895185	41895943	759	1	105370792	ENST00000562920.1	0	ENSG00000174171	LOC105370792
35	ID:chr1:21324287:21325568	chr1	21324287	21325568	1282	*	415.01	0.83225	0.00612051	0.719472	0.0232445	0.983956	0.00576012	0.487478	0.793921	0.0993819	0.125394	0.823282	0.0848448	ID:chr1:21324287:21325568:up	chr1	21324287	21325568	1282	*	419.486	0.876853	0.0145694	0.72593	-0.213841	0.766159	-0.0625037	0.583994	0.713449	0.147819	0.436186	0.228945	0.309657	Intron (ENST00000415912.6/1889, intron 1 of 18)	1	21272835	21345137	72303	2	1889	ENST00000463334.2	19569	ENSG00000117298	ECE1
123	ID:chr10:91006398:91007688	chr10	91006398	91007688	1291	*	106.232	1.93985	0.00615504	1.54678	0.00321452	0.998657	0.000528236	9.27564	0.00147531	6.87224	1.02494	0.153973	0.574439	ID:chr10:91006398:91007688:up	chr10	91006398	91007688	1291	*	107.341	1.90865	0.0299686	1.26504	-0.0799013	0.975501	-0.00616308	9.57044	0.00164664	7.64739	-0.904852	0.578067	-0.0900528	Distal Intergenic	10	91033157	91062164	29008	1	100874184	ENST00000423621.2	-25469		LINC00502
866	ID:chr9:128007547:128008501	chr9	128007547	128008501	955	*	258.757	-0.963982	0.00619363	-0.823226	-0.258845	0.84898	-0.032107	-1.68033	0.016285	-1.1474	-0.552454	0.308529	-0.340886	ID:chr9:128007547:128008501:down	chr9	128007547	128008501	955	*	254.264	-1.00342	0.0171432	-0.814609	-0.0501384	0.98061	-0.0061508	-2.32269	0.000762688	-2.15775	-0.62223	0.465867	-0.183945	Distal Intergenic	9	127940582	127980989	40408	2	399665	ENST00000373095.6	-26558	ENSG00000167106	FAM102A
227	ID:chr12:94817700:94818603	chr12	94817700	94818603	904	*	170.068	1.05221	0.00620544	0.897331	-0.397259	0.820165	-0.0283809	1.4776	0.105008	0.672672	1.19794	0.191914	0.471613	ID:chr12:94817700:94818603:up	chr12	94817700	94818603	904	*	174.231	1.0781	0.0173828	0.874419	-0.425968	0.809015	-0.0279415	1.45797	0.229021	0.441391	0.456213	0.778213	0.0648555	Distal Intergenic	12	94834147	94835158	1012	1	160313	ENST00000557173.1	-15544	ENSG00000216306	KRT19P2
683	ID:chr5:18697824:18699152	chr5	18697824	18699152	1329	*	611.802	0.565337	0.00622243	0.507519	-0.00174086	0.998744	-0.000154056	0.868368	0.0993072	0.533459	0.489782	0.35517	0.305348	ID:chr5:18697824:18699152:up	chr5	18697824	18699152	1329	*	623.372	0.620856	0.00326691	0.551096	0.514355	0.468388	0.153259	0.838576	0.142954	0.473281	0.847201	0.0511624	0.658234	Distal Intergenic	5	17926819	17930441	3623	1	646241	ENST00000662878.1	771005		LINC02223
290	ID:chr15:70486377:70487387	chr15	70486377	70487387	1011	*	604.743	0.734007	0.00633855	0.646644	-0.0381202	0.97827	-0.0072694	1.11503	0.117273	0.56251	0.314816	0.319154	0.253048	ID:chr15:70486377:70487387:up	chr15	70486377	70487387	1011	*	637.864	0.859032	0.0015757	0.768328	0.630558	0.339478	0.254142	1.35205	0.0851868	0.652406	0.467728	0.196542	0.335427	Distal Intergenic	15	70503907	70505928	2022	2	105370880	ENST00000559752.1	18541	ENSG00000259473	LINC02205
221	ID:chr12:89769046:89769566	chr12	89769046	89769566	521	*	54.4926	2.06532	0.00637113	1.66906	-0.76701	0.853161	-0.00865308	6.77066	0.0343675	3.59376	-0.275232	0.895774	-0.0388286	ID:chr12:89769046:89769566:up	chr12	89769046	89769566	521	*	63.302	2.37191	0.00371736	1.97351	-2.28197	0.565343	-0.00925547	7.9404	0.0134756	5.5032	0.763793	0.667223	0.0739498	Intron (ENST00000651272.1/ENST00000651272.1, intron 2 of 6)	12	89655583	89709300	53718	2	490	ENST00000551310.1	-59746	ENSG00000070961	ATP2B1
761	ID:chr6:44237394:44238538	chr6	44237394	44238538	1145	*	392.128	0.740552	0.00640376	0.640838	0.127084	0.908434	0.0260238	0.964461	0.15141	0.492377	-0.209911	0.704948	-0.134384	ID:chr6:44237394:44238538:up	chr6	44237394	44238538	1145	*	382.99	0.693132	0.037502	0.548061	-0.456677	0.607849	-0.0852707	1.12891	0.149516	0.503866	0.21781	0.728791	0.112607	Distal Intergenic	6	44232056	44233591	1536	1	2030	ENST00000646878.1	5338	ENSG00000112759	SLC29A1
523	ID:chr20:8018980:8020614	chr20	8018980	8020614	1635	*	885.909	-0.486726	0.00645255	-0.439828	-0.0882366	0.923473	-0.025022	-0.216115	0.644215	-0.140018	-0.179682	0.511213	-0.152806	ID:chr20:8018980:8020614:down	chr20	8018980	8020614	1635	*	874.002	-0.543071	0.0142078	-0.46948	0.0573987	0.956436	0.0154454	-0.488728	0.466466	-0.248868	-0.364456	0.138931	-0.297549	Promoter (<=1kb)	20	7977346	8019761	42416	2	56255	ENST00000246024.7	0	ENSG00000125827	TMX4
499	ID:chr2:84999281:84999764	chr2	84999281	84999764	484	*	37.0448	2.74259	0.00645255	1.99279	-1.25306	0.785972	-0.0117544	-1.15371	0.649612	-0.177184	0.151424	0.961155	0.0129898	ID:chr2:84999281:84999764:up	chr2	84999281	84999764	484	*	32.1319	2.54383	0.0284373	0.109464	-1.97688	0.653984	-0.0138206	-0.560117	0.906178	-0.0567107	-1.0734	0.763417	-0.032021	Intron (ENST00000456682.1/56888, intron 1 of 2)	2	84972201	85046278	74078	1	56888	ENST00000453448.1	27080	ENSG00000176407	KCMF1
299	ID:chr15:99324055:99324575	chr15	99324055	99324575	521	*	73.4869	1.98013	0.00655625	1.58565	0.962232	0.738126	0.0193054	7.83294	0.0120726	5.036	-0.109204	0.958	-0.0175666	ID:chr15:99324055:99324575:up	chr15	99324055	99324575	521	*	93.6601	2.47676	0.00214434	2.06698	0.703171	0.84388	0.0102836	8.94039	0.00483918	6.79533	1.18404	0.326205	0.165495	Promoter (1-2kb)	15	99326513	99363393	36881	1	123355	ENST00000558890.5	-1938	ENSG00000168904	LRRC28
26	ID:chr1:198549496:198550696	chr1	198549496	198550696	1201	*	163.498	1.34066	0.00670022	1.11012	0.030445	0.988848	0.00280341	0.734258	0.629503	0.172824	0.699794	0.312243	0.354953	ID:chr1:198549496:198550696:up	chr1	198549496	198550696	1201	*	150.965	1.19907	0.0266432	0.922286	-0.172188	0.941549	-0.00964674	1.0719	0.551746	0.215711	0.0504528	0.979819	0.00903405	Distal Intergenic	1	198523224	198540945	17722	2	127124	ENST00000281087.6	-8551	ENSG00000151418	ATP6V1G3
351	ID:chr17:45844855:45844975	chr17	45844855	45844975	121	*	12.5271	4.73138	0.00677442	0.112399	2.65978	0.60742	0.00350045	6.9311	0.158789	1.32195	-1.69512	0.448414	-0.110926	ID:chr17:45844855:45844975:up	chr17	45844855	45844975	121	*	12.541	5.58001	0.0287338	0.0159545	-0.781074	0.932026	-0.00361786	8.19186	0.183318	1.26896	-2.70505	0.386318	-0.0489753	Promoter (<=1kb)	17	45844881	45847067	2187	1	162540	ENST00000329196.7	0	ENSG00000185294	SPPL2C
624	ID:chr4:105305790:105306876	chr4	105305790	105306876	1087	*	185.681	1.32825	0.00682055	1.09445	0.632363	0.682224	0.0448673	-0.0316892	0.985253	-0.00864953	0.3416	0.726061	0.127923	ID:chr4:105305790:105306876:up	chr4	105305790	105306876	1087	*	181.843	1.26565	0.0244295	0.962292	-0.280339	0.911531	-0.0129535	-0.420982	0.838992	-0.0894185	-0.393381	0.790378	-0.0669342	Distal Intergenic	4	105369565	105399636	30072	2	27068	ENST00000513605.5	92760	ENSG00000138777	PPA2
94	ID:chr10:33134142:33134635	chr10	33134142	33134635	494	*	66.8172	1.65013	0.00691021	1.3611	1.29537	0.60619	0.0318977	1.56249	0.408276	0.327575	0.485534	0.899217	0.0237725	ID:chr10:33134142:33134635:up	chr10	33134142	33134635	494	*	71.7801	1.73747	0.0161708	1.36842	0.486784	0.905716	0.00712028	1.05965	0.711082	0.143996	1.10491	0.903825	0.00841828	Distal Intergenic	10	33096257	33116672	20416	2	101929447	ENST00000414308.1	-17470		IATPR
902	ID:chrX:9676640:9677868	chrX	9676640	9677868	1229	*	181.013	1.03509	0.00691021	0.880073	-0.0398916	0.983668	-0.00388812	0.529451	0.632333	0.173758	0.248455	0.762115	0.117244	ID:chrX:9676640:9677868:up	chrX	9676640	9677868	1229	*	185.257	1.05042	0.00884022	0.888786	-0.429591	0.754101	-0.0389526	0.557442	0.752691	0.129663	-0.169453	0.889524	-0.0481947	Intron (ENST00000407597.6/6907, intron 5 of 17)	23	9639820	9645395	5576	1	6907	ENST00000497555.1	36820	ENSG00000101849	TBL1X
853	ID:chr9:107883578:107884342	chr9	107883578	107884342	765	*	90.4956	1.41014	0.00691894	1.17732	3.45167	0.476818	0.00985193	-0.0838709	0.963232	-0.0209039	0.523389	0.641391	0.151237	ID:chr9:107883578:107884342:up	chr9	107883578	107884342	765	*	90.0958	1.36014	0.0438017	0.962198	4.36301	0.0878297	0.0363116	-0.36403	0.886468	-0.065296	0.433549	0.823401	0.0505837	Distal Intergenic	9	107488989	107490482	1494	2	9314	ENST00000420475.1	-393096	ENSG00000136826	KLF4
713	ID:chr6:142842545:142843446	chr6	142842545	142843446	902	*	155.307	1.1663	0.00691894	0.982729	-0.670201	0.504261	-0.101126	-0.00736408	0.996135	-0.00250934	0.675341	0.215985	0.42943	ID:chr6:142842545:142843446:up	chr6	142842545	142843446	902	*	149.271	1.05028	0.031771	0.814353	-0.54575	0.612318	-0.0699582	0.309653	0.864831	0.0801916	0.39858	0.655813	0.124323	Intron (ENST00000012134.7/3097, intron 1 of 8)	6	142779543	142837047	57505	2	3097	ENST00000474532.1	-5498	ENSG00000010818	HIVEP2
629	ID:chr4:152696816:152697353	chr4	152696816	152697353	538	*	118.291	1.21166	0.00695164	1.02064	1.34057	0.60619	0.0264936	1.941	0.0723533	0.965585	1.3165	0.187565	0.447464	ID:chr4:152696816:152697353:up	chr4	152696816	152697353	538	*	128.163	1.32571	0.0172649	1.05598	1.78573	0.373304	0.0514254	2.80589	0.0173757	2.08809	1.05231	0.582354	0.0765814	Distal Intergenic	4	152646558	152680012	33455	2	201799	ENST00000504064.1	-16804	ENSG00000170006	TMEM154
669	ID:chr5:143497603:143498073	chr5	143497603	143498073	471	*	12.248	4.25786	0.00695664	2.99589	0.193971	0.972533	0.0029078	5.00513	0.291319	0.762147	-1.89821	0.399548	-0.114545	ID:chr5:143497603:143498073:up	chr5	143497603	143498073	471	*	12.0716	3.92875	0.0493524	0.0462232	-0.545133	0.919512	-0.0052528	7.00749	0.196792	1.19956	0.413997	0.88518	0.0274624	Intron (ENST00000340585.6/ENST00000340585.6, intron 1 of 1)	5	143277931	143435512	157582	2	2908	ENST00000343796.6	-62091	ENSG00000113580	NR3C1
576	ID:chr3:113659135:113660426	chr3	113659135	113660426	1292	*	200.246	-0.972342	0.00703609	-0.828033	-1.22684	0.175868	-0.7164	-1.25183	0.130809	-0.568487	-0.930339	0.135983	-0.581176	ID:chr3:113659135:113660426:down	chr3	113659135	113660426	1292	*	205.479	-0.882688	0.0336938	-0.691021	-0.997637	0.251384	-0.274888	-0.130036	0.953046	-0.0346413	-0.530385	0.570256	-0.144029	Exon (ENST00000316407.9/205717, exon 7 of 7)	3	113653239	113670233	16995	2	205717	ENST00000496826.1	9807	ENSG00000176542	USF3
76	ID:chr10:100148552:100149233	chr10	100148552	100149233	682	*	64.5373	2.02759	0.00708481	1.62262	1.64932	0.680665	0.0158891	0.58634	0.837893	0.0832217	-0.906057	0.543705	-0.148023	ID:chr10:100148552:100149233:up	chr10	100148552	100149233	682	*	73.2332	2.2841	0.0077314	1.81998	3.06164	0.0989341	2.27308	1.67024	0.567491	0.226166	-1.18966	0.489945	-0.0938699	Downstream (<1kb)	10	100150094	100186029	35936	2	10613	ENST00000421367.7	36796	ENSG00000107566	ERLIN1
259	ID:chr14:54450591:54450921	chr14	54450591	54450921	331	*	42.5659	2.44573	0.00713798	1.882	-0.835831	0.860587	-0.00837604	0.141034	0.969888	0.0181874	-0.314608	0.905443	-0.0294937	ID:chr14:54450591:54450921:up	chr14	54450591	54450921	331	*	43.8543	2.43441	0.0352155	0.110955	-0.577157	0.904302	-0.00701574	-0.801427	0.860815	-0.0799888	-0.0558461	0.990263	-0.00163211	Distal Intergenic	14	54427523	54441391	13869	2	10175	ENST00000557690.5	-9200	ENSG00000100528	CNIH1
647	ID:chr4:70842991:70844466	chr4	70842991	70844466	1476	*	242.356	0.936562	0.0071914	0.800292	0.894718	0.519423	0.0701867	0.389031	0.695108	0.146762	0.295556	0.767965	0.111177	ID:chr4:70842991:70844466:up	chr4	70842991	70844466	1476	*	268.035	1.18377	8.63245e-05	1.08953	1.4061	0.265851	0.103493	0.858471	0.333806	0.335275	0.489356	0.647386	0.115136	Distal Intergenic	4	70819531	70839897	20367	2	2926	ENST00000505068.5	-3094	ENSG00000132463	GRSF1
422	ID:chr19:4228904:4229884	chr19	4228904	4229884	981	*	359.114	0.993169	0.007201	0.840317	-0.266889	0.751754	-0.060842	-0.581439	0.337047	-0.31367	-0.487715	0.128498	-0.393549	ID:chr19:4228904:4229884:up	chr19	4228904	4229884	981	*	364.167	1.02777	0.0148156	0.836503	-0.0109358	0.99563	-0.00279199	-0.938941	0.158725	-0.472573	-0.651737	0.0612885	-0.515866	Promoter (<=1kb)	19	4229523	4237528	8006	1	10148	ENST00000221847.6	0	ENSG00000105246	EBI3
652	ID:chr5:115579654:115580122	chr5	115579654	115580122	469	*	44.6559	2.33401	0.00723177	1.83449	-0.575954	0.932698	-0.00420083	1.10306	0.671549	0.165787	-0.0038786	0.999156	0.000128583	ID:chr5:115579654:115580122:up	chr5	115579654	115580122	469	*	43.4141	2.26253	0.0233057	1.65614	-0.422492	0.948342	-0.00298947	0.855479	0.8384	0.0892257	-0.753227	0.842539	-0.0251794	3' UTR	5	115602057	115603205	1149	1	101927100	ENST00000506485.1	-21935		LOC101927100
89	ID:chr10:22600870:22601522	chr10	22600870	22601522	653	*	257.892	-0.855873	0.00741413	-0.735677	-1.14242	0.368781	-0.100411	-0.989921	0.203306	-0.443851	0.159841	0.859478	0.0736646	ID:chr10:22600870:22601522:down	chr10	22600870	22601522	653	*	264.487	-0.762569	0.0337139	-0.607731	0.0961073	0.956158	0.0117312	-0.875311	0.400196	-0.296748	0.49531	0.495733	0.188374	Intron (ENST00000376573.9/5305, intron 3 of 9)	10	22567537	22609717	42181	2	5305	ENST00000422321.5	8195	ENSG00000150867	PIP4K2A
719	ID:chr6:148781045:148781592	chr6	148781045	148781592	548	*	52.9631	2.31687	0.00742821	1.7771	-1.523	0.741434	-0.0129953	8.46454	0.00905861	5.43214	-0.0335509	0.989043	-0.00420215	ID:chr6:148781045:148781592:up	chr6	148781045	148781592	548	*	46.8266	2.31182	0.0227468	1.62004	0.46666	0.907173	0.00711073	7.67736	0.0299426	4.35626	-2.03534	0.545788	-0.04162	Intron (ENST00000367463.5/10090, intron 1 of 7)	6	148747030	149076990	329961	1	10090	ENST00000367463.5	34015	ENSG00000111962	UST
579	ID:chr3:114327685:114328873	chr3	114327685	114328873	1189	*	54.8596	2.33076	0.00747258	1.77219	0.383734	0.951147	0.000985622	8.46455	0.00632053	5.76321	-1.2583	0.186911	-0.463132	ID:chr3:114327685:114328873:up	chr3	114327685	114328873	1189	*	68.0546	2.70611	0.000830077	2.34124	1.59963	0.617325	0.0129025	8.7769	0.00634892	6.53249	-0.0518685	0.979951	-0.00815491	Promoter (<=1kb)	3	114314501	114329714	15214	2	693153	ENST00000570269.2	841	ENSG00000284134	MIR568
173	ID:chr12:101931580:101932758	chr12	101931580	101932758	1179	*	197.613	1.13312	0.00748064	0.949375	-0.252238	0.909618	-0.0143263	0.165536	0.9196	0.0435932	0.55072	0.329488	0.33024	ID:chr12:101931580:101932758:up	chr12	101931580	101932758	1179	*	200.85	1.13391	0.0201794	0.902166	0.388951	0.809015	0.0307718	0.330629	0.889838	0.0646319	0.300137	0.81397	0.0697415	Intron (ENST00000549066.1/55332, intron 2 of 2)	12	101920019	101921567	1549	1	55332	ENST00000546729.1	11561	ENSG00000136048	DRAM1
515	ID:chr20:51480670:51481235	chr20	51480670	51481235	566	*	49.6066	1.73711	0.00756557	1.43658	2.86866	0.395287	0.0194483	1.16656	0.500905	0.24605	-1.05102	0.376731	-0.233422	ID:chr20:51480670:51481235:up	chr20	51480670	51481235	566	*	45.4045	1.54998	0.0398219	1.1551	2.73516	0.489343	0.00723212	1.95345	0.365455	0.365167	-1.49878	0.266026	-0.153796	Intron (ENST00000396009.7/4773, intron 3 of 9)	20	51452905	51452977	73	2	100422889	ENST00000582236.1	-27693	ENSG00000266761	MIR3194
457	ID:chr2:179030769:179032517	chr2	179030769	179032517	1749	*	126.18	1.35742	0.00766293	1.12349	0.213679	0.917652	0.0150381	3.48849	0.000497068	3.32219	0.369176	0.7336	0.120786	ID:chr2:179030769:179032517:up	chr2	179030769	179032517	1749	*	133.292	1.37019	0.0427882	0.931351	0.00861546	0.998278	0.00140081	3.77221	0.0030645	3.47046	0.313848	0.838753	0.0564422	Intron (ENST00000443758.6/285025, intron 2 of 23)	2	178873021	179050059	177039	2	285025	ENST00000409284.1	17542	ENSG00000163492	CCDC141
153	ID:chr11:60307605:60308384	chr11	60307605	60308384	780	*	83.7195	1.87392	0.00788936	1.47664	0.15486	0.971152	0.00391867	0.428192	0.856236	0.0714235	0.348647	0.787341	0.0936732	ID:chr11:60307605:60308384:up	chr11	60307605	60308384	780	*	77.1128	1.70942	0.0244295	1.26012	0.704618	0.775747	0.0225346	0.520493	0.889486	0.0623185	1.13002	0.191898	0.362818	Promoter (1-2kb)	11	60305733	60308364	2632	1	51338	ENST00000529991.1	1872	ENSG00000110079	MS4A4A
693	ID:chr5:80125279:80126370	chr5	80125279	80126370	1092	*	113.208	1.93281	0.00788936	1.47515	1.06853	0.558011	0.0488175	-1.7123	0.243611	-0.491217	-0.474463	0.643749	-0.155364	ID:chr5:80125279:80126370:up	chr5	80125279	80126370	1092	*	118.779	1.96055	0.0143569	1.42674	0.600161	0.811475	0.019769	-1.36198	0.499728	-0.245437	-0.686472	0.559394	-0.12375	Intron (ENST00000509193.5/256987, intron 11 of 12)	5	80156994	80167180	10187	2	256987	ENST00000502747.1	40810	ENSG00000164300	SERINC5
634	ID:chr4:184329659:184330526	chr4	184329659	184330526	868	*	184.887	1.09739	0.00802654	0.921331	0.103734	0.954642	0.0115848	0.232436	0.885441	0.0588533	0.493392	0.287561	0.331981	ID:chr4:184329659:184330526:up	chr4	184329659	184330526	868	*	180.358	1.01563	0.0429925	0.755662	0.521254	0.64672	0.0620156	0.618405	0.751371	0.128283	0.530373	0.305831	0.297475	Distal Intergenic	4	184341774	184343736	1963	2	728175	ENST00000670015.1	13210	ENSG00000180712	LINC02363
798	ID:chr7:65475645:65476119	chr7	65475645	65476119	475	*	106.355	-1.285	0.00809152	-1.07125	-0.43801	0.887699	-0.012585	-1.69385	0.112884	-0.719786	-0.881735	0.547561	-0.149108	ID:chr7:65475645:65476119:down	chr7	65475645	65476119	475	*	107.666	-1.14309	0.0215349	-0.918467	-1.37825	0.61124	-0.0280548	-1.36662	0.258666	-0.404989	-1.96751	0.818704	-0.0109318	Distal Intergenic	7	65525629	65554744	29116	2	101929322	ENST00000439631.1	78625		LOC101929322
1	ID:chr1:100949431:100950013	chr1	100949431	100950013	583	*	125.804	-1.05522	0.00809587	-0.893686	0.770648	0.703299	0.0277411	-0.64667	0.523135	-0.225998	-0.174329	0.907359	-0.0430854	ID:chr1:100949431:100950013:down	chr1	100949431	100950013	583	*	122.699	-1.19717	0.016303	-0.972397	0.1081	0.975549	0.00486424	-1.2521	0.344197	-0.335574	0.211066	0.923485	0.0270183	Intron (ENST00000370112.8/148867, intron 8 of 11)	1	100961828	100972658	10831	1	148867	ENST00000370111.4	-11815	ENSG00000162695	SLC30A7
850	ID:chr8:80981595:80982982	chr8	80981595	80982982	1388	*	151.915	1.26898	0.00810734	1.05221	0.418067	0.790097	0.0320572	0.808552	0.619455	0.177828	-0.751354	0.44043	-0.239998	ID:chr8:80981595:80982982:up	chr8	80981595	80982982	1388	*	146.131	1.19016	0.0337276	0.890676	0.0169098	0.996886	0.00164855	1.28379	0.517856	0.234574	-0.707545	0.537059	-0.13067	Intron (ENST00000220597.4/55824, intron 7 of 8)	8	80985228	80987534	2307	2	55824	ENST00000522811.1	4552	ENSG00000076641	PAG1
118	ID:chr10:86399870:86401476	chr10	86399870	86401476	1607	*	597.546	0.586347	0.00812641	0.514976	-0.221657	0.786373	-0.0569922	0.615386	0.304842	0.333615	-0.0253953	0.964961	-0.0179584	ID:chr10:86399870:86401476:up	chr10	86399870	86401476	1607	*	636.828	0.726554	8.63245e-05	0.673887	0.0313129	0.981572	0.00830883	0.720041	0.336262	0.328305	-0.403856	0.489165	-0.198433	Exon (ENST00000670831.1/ENST00000670831.1, exon 1 of 3)	10	85599552	86366795	767244	2	2894	ENST00000327946.12	-33075	ENSG00000182771	GRID1
126	ID:chr10:95235882:95236796	chr10	95235882	95236796	915	*	97.8381	1.8531	0.00826792	1.48059	1.05115	0.59351	0.0371672	9.21456	0.00207159	6.70225	-0.319089	0.71828	-0.132741	ID:chr10:95235882:95236796:up	chr10	95235882	95236796	915	*	96.2912	1.95913	0.00461835	1.64113	-0.685918	0.826857	-0.011823	8.13304	0.00957809	5.90966	-0.597279	0.610653	-0.114848	Promoter (2-3kb)	10	95237940	95238848	909	2	9124	ENST00000492511.1	2052	ENSG00000107438	PDLIM1
894	ID:chrX:13473489:13474404	chrX	13473489	13474404	916	*	86.0369	2.20019	0.00826792	1.5965	-0.692056	0.801926	-0.0176212	8.49054	0.006238	5.78131	1.5447	0.0827718	0.922758	ID:chrX:13473489:13474404:up	chrX	13473489	13474404	916	*	82.8342	2.12454	0.0138345	1.56851	-0.144374	0.970202	-0.00470021	7.40606	0.0284775	4.36752	1.07142	0.467453	0.113695	Distal Intergenic	23	13569601	13633575	63975	1	25975	ENST00000361306.6	-95197	ENSG00000198759	EGFL6
443	ID:chr2:134581974:134582944	chr2	134581974	134582944	971	*	77.5962	1.73088	0.00830225	1.39313	0.13127	0.965287	0.00518009	4.69177	0.0016655	4.25049	0.134867	0.935907	0.0306714	ID:chr2:134581974:134582944:up	chr2	134581974	134582944	971	*	75.1796	1.63945	0.0470199	1.05061	-0.706415	0.705836	-0.0352908	4.89986	0.00274925	4.45075	-0.0827448	0.973401	-0.00976538	Intron (ENST00000281924.6/81615, intron 2 of 7)	2	134455764	134470036	14273	2	81615	ENST00000476823.1	-111938	ENSG00000152128	TMEM163
267	ID:chr14:72476642:72477314	chr14	72476642	72477314	673	*	111.814	1.57875	0.00860211	1.2632	0.767752	0.627311	0.0482265	-0.0500258	0.981002	-0.0108719	0.74177	0.507706	0.196972	ID:chr14:72476642:72477314:up	chr14	72476642	72477314	673	*	116.225	1.68066	0.00367817	1.4298	0.365801	0.875482	0.0165449	0.253553	0.93121	0.0431775	0.207198	0.930216	0.0244124	Promoter (2-3kb)	14	72473987	72477260	3274	1	9628	ENST00000554734.1	2655	ENSG00000182732	RGS6
685	ID:chr5:40355335:40355490	chr5	40355335	40355490	156	*	19.7905	3.71732	0.0086124	0.144709	1.01889	0.782917	0.0124192	6.81247	0.106412	1.86234	-1.5439	0.370444	-0.159431	ID:chr5:40355335:40355490:up	chr5	40355335	40355490	156	*	17.3383	3.72094	0.03886	0.0578854	0.514853	0.917422	0.00391573	6.54807	0.184156	1.26978	-1.55584	0.367789	-0.102861	Distal Intergenic	5	40679915	40693735	13821	1	5734	ENST00000302472.4	-324425	ENSG00000171522	PTGER4
582	ID:chr3:122575910:122578654	chr3	122575910	122578654	2745	*	984.88	0.471705	0.00863038	0.424153	0.194435	0.75961	0.0690166	0.302084	0.588868	0.176654	0.365483	0.073538	0.326563	ID:chr3:122575910:122578654:up	chr3	122575910	122578654	2745	*	1013.71	0.536946	0.00235283	0.485801	0.460315	0.381976	0.22758	0.440472	0.539879	0.217366	0.202633	0.500355	0.156122	Promoter (<=1kb)	3	122577628	122639047	61420	1	165631	ENST00000483793.5	0	ENSG00000173200	PARP15
510	ID:chr20:47412188:47412996	chr20	47412188	47412996	809	*	372.645	-0.692032	0.00870947	-0.601921	-0.866254	0.165523	-0.58722	-0.480932	0.515781	-0.225517	0.0256387	0.972725	0.0159365	ID:chr20:47412188:47412996:down	chr20	47412188	47412996	809	*	382.293	-0.62998	0.0382033	-0.507082	-1.06716	0.0712977	-0.862916	-0.259898	0.854628	-0.0864537	-0.0834787	0.929728	-0.0373802	Promoter (<=1kb)	20	47391929	47412327	20399	2	102723442	ENST00000437920.1	0		LINC01754
364	ID:chr17:57440595:57441509	chr17	57440595	57441509	915	*	177.916	1.27077	0.00874159	1.04494	-0.387849	0.751136	-0.0464477	0.500207	0.757785	0.116218	-0.0818337	0.919709	-0.0436194	ID:chr17:57440595:57441509:up	chr17	57440595	57441509	915	*	171.741	1.22344	0.0224769	0.956355	-0.539869	0.650327	-0.0579291	0.955706	0.627024	0.18168	-0.254952	0.772811	-0.0919301	Promoter (<=1kb)	17	57440690	57675059	234370	1	124540	ENST00000579505.5	0	ENSG00000153944	MSI2
686	ID:chr5:40484597:40487620	chr5	40484597	40487620	3024	*	365.711	0.865612	0.0087453	0.737176	0.694511	0.404403	0.159181	0.432017	0.66466	0.159604	0.128414	0.842002	0.0799468	ID:chr5:40484597:40487620:up	chr5	40484597	40487620	3024	*	356.737	0.75469	0.0208285	0.623034	1.16198	0.0510199	0.970901	0.5902	0.685716	0.162405	0.614337	0.131644	0.437468	Exon (ENST00000649444.1/ENST00000649444.1, exon 2 of 3)	5	40679915	40693735	13821	1	5734	ENST00000302472.4	-192295	ENSG00000171522	PTGER4
298	ID:chr15:90686249:90686802	chr15	90686249	90686802	554	*	26.8589	3.59961	0.00875495	0.125725	1.79574	0.696457	0.0134781	6.96858	0.0898844	2.12105	1.18861	0.542717	0.1176	ID:chr15:90686249:90686802:up	chr15	90686249	90686802	554	*	27.5862	3.69797	0.0322644	0.0402263	1.66713	0.72544	0.0099664	6.79598	0.16491	1.40543	1.56406	0.422132	0.0868858	Intron (ENST00000559531.1/101926895, intron 2 of 3)	15	90660739	90664686	3948	1	101929765	ENST00000559473.1	25510	ENSG00000245479	LINC01585
286	ID:chr15:67064965:67066379	chr15	67064965	67066379	1415	*	1003.35	-0.469313	0.0087892	-0.421339	-0.751744	0.146651	-0.554889	-0.4058	0.369461	-0.264885	-0.215547	0.450389	-0.179544	ID:chr15:67064965:67066379:down	chr15	67064965	67066379	1415	*	987.084	-0.53344	0.0068661	-0.471103	-0.272083	0.662537	-0.0909122	-0.58715	0.322474	-0.320572	-0.369596	0.171462	-0.292979	Promoter (<=1kb)	15	67054705	67065268	10564	2	102723493	ENST00000636067.1	0		LOC102723493
211	ID:chr12:46664490:46665230	chr12	46664490	46665230	741	*	77.2381	1.38154	0.00884995	1.14413	0.181714	0.968841	0.00383257	2.28725	0.039911	1.39961	0.291374	0.815675	0.0858264	ID:chr12:46664490:46665230:up	chr12	46664490	46665230	741	*	91.1664	1.63314	0.00174557	1.4378	0.124728	0.980093	0.00277657	2.39668	0.0942572	0.981173	-0.306341	0.86095	-0.0457955	Intron (ENST00000667191.1/100288798, intron 2 of 2)	12	46766303	46769304	3002	2	55089	ENST00000550670.1	104074	ENSG00000139209	SLC38A4
809	ID:chr8:11421813:11423104	chr8	11421813	11423104	1292	*	258.593	0.815327	0.00893196	0.698733	0.15796	0.92959	0.0155988	1.01754	0.178807	0.470728	-0.0609532	0.936881	-0.0349163	ID:chr8:11421813:11423104:up	chr8	11421813	11423104	1292	*	274.225	0.936691	0.00238614	0.829242	0.543632	0.63191	0.0649896	0.971701	0.30254	0.357237	-0.330481	0.640789	-0.139211	3' UTR	8	11423394	11443701	20308	2	83648	ENST00000531564.1	20597	ENSG00000154319	FAM167A
167	ID:chr11:95641526:95641918	chr11	95641526	95641918	393	*	60.2233	2.14673	0.00896697	1.6459	2.60451	0.60753	0.00752174	8.22234	0.00872237	5.41461	1.30707	0.595293	0.0874278	ID:chr11:95641526:95641918:up	chr11	95641526	95641918	393	*	61.6605	2.08168	0.026435	1.45779	3.39561	0.325267	0.0201392	8.718	0.00819377	6.30068	1.76821	0.497762	0.0588449	Intron (ENST00000648353.1/ENST00000648353.1, intron 3 of 4)	11	95775854	95779204	3351	2	143684	ENST00000541418.1	137286	ENSG00000077458	FAM76B
697	ID:chr6:110944681:110945074	chr6	110944681	110945074	394	*	88.9097	1.52117	0.00898106	1.23918	4.48453	0.139515	0.0374288	0.42643	0.846571	0.0756478	0.869116	0.359133	0.289049	ID:chr6:110944681:110945074:up	chr6	110944681	110945074	394	*	100.041	1.80768	0.00519891	1.50659	3.833	0.360587	0.0149774	1.32268	0.542134	0.223817	0.744533	0.570322	0.111986	Distal Intergenic	6	110958706	110967872	9167	1	112495	ENST00000329970.8	-13632	ENSG00000155115	GTF3C6
628	ID:chr4:152683992:152684741	chr4	152683992	152684741	750	*	119.096	1.29471	0.00900202	1.06735	-0.36077	0.800826	-0.035423	2.14057	0.0694035	1.08687	0.228059	0.880035	0.0544378	ID:chr4:152683992:152684741:up	chr4	152683992	152684741	750	*	117.267	1.22265	0.0323409	0.92686	-0.379729	0.782074	-0.0373718	2.26388	0.109696	0.857682	0.693669	0.531791	0.13602	Distal Intergenic	4	152646558	152680012	33455	2	201799	ENST00000504064.1	-3980	ENSG00000170006	TMEM154
352	ID:chr17:4709902:4711464	chr17	4709902	4711464	1563	*	1589.95	-0.41524	0.0090237	-0.376134	-0.159933	0.808283	-0.0570778	-0.177668	0.658677	-0.122327	-0.0144769	0.988707	-0.00638583	ID:chr17:4709902:4711464:down	chr17	4709902	4711464	1563	*	1583.74	-0.436988	0.0120924	-0.386427	-0.0241709	0.982214	-0.00788742	-0.345926	0.542244	-0.198393	-0.251412	0.491434	-0.176052	Promoter (<=1kb)	17	4710596	4719413	8818	1	409	ENST00000574502.5	0	ENSG00000141480	ARRB2
249	ID:chr13:83669121:83669391	chr13	83669121	83669391	271	*	23.048	3.30559	0.0091049	2.27176	0.180626	0.973806	0.0028407	3.56246	0.385989	0.534918	-1.24979	0.348817	-0.219155	ID:chr13:83669121:83669391:up	chr13	83669121	83669391	271	*	19.4172	3.18004	0.0431259	0.0721225	1.15041	0.630642	0.0313612	4.19288	0.416712	0.510027	0.280895	0.91974	0.023069	Distal Intergenic	13	83877205	83882393	5189	2	114798	ENST00000377084.3	213002	ENSG00000178235	SLITRK1
93	ID:chr10:33099147:33099502	chr10	33099147	33099502	356	*	22.1556	3.00276	0.00937827	2.20187	0.268072	0.968829	0.00221667	0.725998	0.83374	0.0911815	-0.0785506	0.989952	-0.00146997	ID:chr10:33099147:33099502:up	chr10	33099147	33099502	356	*	22.8955	3.08028	0.0168852	2.18689	0.6356	0.892881	0.00810973	0.368499	0.955772	0.0327357	1.11659	0.759774	0.0319376	Intron (ENST00000414308.1/101929447, intron 1 of 1)	10	33096257	33116672	20416	2	101929447	ENST00000414308.1	17170		IATPR
454	ID:chr2:173898168:173899199	chr2	173898168	173899199	1032	*	165.005	1.11747	0.00938029	0.93112	0.340755	0.862968	0.0223791	0.278038	0.834736	0.0838735	1.00249	0.125339	0.62398	ID:chr2:173898168:173899199:up	chr2	173898168	173899199	1032	*	200.998	1.4766	0.00147451	1.2956	0.305728	0.881065	0.0191006	1.24296	0.333458	0.342577	0.493016	0.679938	0.100555	Intron (ENST00000651846.1/6670, intron 2 of 4)	2	173908532	173916832	8301	2	6670	ENST00000465379.1	17633	ENSG00000172845	SP3
181	ID:chr12:116171700:116172701	chr12	116171700	116172701	1002	*	86.5672	1.60132	0.00938477	1.28822	-0.339092	0.907633	-0.0115893	0.481572	0.802992	0.0951006	0.8246	0.401136	0.259039	ID:chr12:116171700:116172701:up	chr12	116171700	116172701	1002	*	82.4941	1.52105	0.021635	1.17904	-0.286292	0.924045	-0.00960706	0.623302	0.817912	0.0951219	0.328848	0.88681	0.0326553	Intron (ENST00000281928.8/23389, intron 2 of 30)	12	116148560	116148654	95	2	693205	ENST00000385232.1	-23046	ENSG00000207967	MIR620
466	ID:chr2:224025498:224026323	chr2	224025498	224026323	826	*	169.1	1.00931	0.00938477	0.850335	0.679193	0.474504	0.115601	0.26441	0.849274	0.0766842	-0.0140115	0.986166	-0.00743654	ID:chr2:224025498:224026323:up	chr2	224025498	224026323	826	*	224.544	1.61271	2.61191e-06	1.51503	0.486432	0.654988	0.0636748	1.08609	0.330252	0.341518	-0.269046	0.718986	-0.113502	Intron (ENST00000258405.9/5270, intron 1 of 8)	2	224001774	224030801	29028	2	5270	ENST00000423446.1	4478	ENSG00000135919	SERPINE2
518	ID:chr20:59122687:59123718	chr20	59122687	59123718	1032	*	317.488	-0.750365	0.00942177	-0.64594	0.10899	0.93379	0.0189925	-0.619774	0.438902	-0.267664	-0.0394522	0.960778	-0.0221959	ID:chr20:59122687:59123718:down	chr20	59122687	59123718	1032	*	316.923	-0.765986	0.0408601	-0.603421	-0.249831	0.833101	-0.036363	-1.09856	0.241114	-0.407145	-0.600071	0.309685	-0.296351	Promoter (<=1kb)	20	59123381	59259113	135733	1	128611	ENST00000637017.1	0	ENSG00000124203	ZNF831
209	ID:chr12:4146034:4146712	chr12	4146034	4146712	679	*	133.66	1.1094	0.0094931	0.928508	-0.883014	0.420074	-0.10645	0.604617	0.609516	0.183818	-0.156347	0.869326	-0.0672046	ID:chr12:4146034:4146712:up	chr12	4146034	4146712	679	*	137.543	1.12273	0.0283694	0.877031	-0.0940969	0.949306	-0.0141881	0.776831	0.657485	0.170419	-0.254219	0.816933	-0.0739948	Distal Intergenic	12	4248794	4253818	5025	2	103752584	ENST00000646756.1	107106	ENSG00000255920	CCND2-AS1
254	ID:chr14:21913876:21914060	chr14	21913876	21914060	185	*	29.4019	3.06614	0.00952251	0.200922	-0.109588	0.983791	-0.00132024	7.8531	0.0371137	3.54411	0.663919	0.864604	0.0285727	ID:chr14:21913876:21914060:up	chr14	21913876	21914060	185	*	29.0834	2.84002	0.040909	0.0859249	-0.804543	0.865018	-0.00717735	6.71799	0.123781	1.79945	1.07107	0.801621	0.0255569	Distal Intergenic	14	21670021	21670920	900	2	26687	ENST00000610316.2	-242956	ENSG00000276240	OR4E1
33	ID:chr1:210343138:210344324	chr1	210343138	210344324	1187	*	256.098	0.77182	0.0095712	0.663647	0.180778	0.89859	0.0237944	1.02815	0.153914	0.499208	0.0544322	0.941805	0.0335451	ID:chr1:210343138:210344324:up	chr1	210343138	210344324	1187	*	295.301	1.07865	0.000116293	0.991683	0.400385	0.719518	0.0546949	1.70182	0.0108423	1.17195	0.274366	0.630756	0.145751	Intron (ENST00000413764.6/55733, intron 1 of 11)	1	210329300	210676296	346997	1	55733	ENST00000367010.5	13838	ENSG00000054392	HHAT
748	ID:chr6:30810851:30811409	chr6	30810851	30811409	559	*	87.2823	1.43686	0.00960939	1.17425	-0.588837	0.682224	-0.0473571	2.19476	0.112619	0.900893	-1.40052	0.325416	-0.211318	ID:chr6:30810851:30811409:up	chr6	30810851	30811409	559	*	85.2741	1.35307	0.0337276	1.01339	-1.73864	0.266444	-0.0757512	2.42738	0.137645	0.801112	-1.68438	0.309534	-0.111725	Intron (ENST00000419357.5/401247, intron 1 of 1)	6	30798654	30830659	32006	2	401247	ENST00000419357.5	19250	ENSG00000214894	LINC00243
445	ID:chr2:136284269:136285013	chr2	136284269	136285013	745	*	84.7481	1.40847	0.00971588	1.15526	0.925703	0.831098	0.00720137	1.95481	0.151955	0.697843	1.1597	0.342218	0.244348	ID:chr2:136284269:136285013:up	chr2	136284269	136285013	745	*	90.8643	1.5267	0.00449841	1.30664	1.43526	0.653246	0.0190388	2.01234	0.225777	0.514543	1.03686	0.459834	0.119849	Distal Intergenic	2	136114351	136118165	3815	2	7852	ENST00000241393.3	-166104	ENSG00000121966	CXCR4
104	ID:chr10:6201491:6203830	chr10	6201491	6203830	2340	*	1510.42	-0.405942	0.00974835	-0.369263	0.0206084	0.982428	0.007633	-0.532968	0.149581	-0.389764	-0.346413	0.139442	-0.300235	ID:chr10:6201491:6203830:down	chr10	6201491	6203830	2340	*	1480.37	-0.479898	0.0031444	-0.433457	-0.497603	0.28046	-0.31054	-0.56105	0.228423	-0.356518	0.0872479	0.837589	0.0649467	Promoter (<=1kb)	10	6202866	6228284	25419	1	5209	ENST00000317350.8	0	ENSG00000170525	PFKFB3
131	ID:chr11:10657535:10658126	chr11	10657535	10658126	592	*	100.099	1.74945	0.00975604	1.38677	1.5793	0.660649	0.0112532	8.66047	0.00232395	6.44302	0.286097	0.852856	0.0634851	ID:chr11:10657535:10658126:up	chr11	10657535	10658126	592	*	97.312	1.70064	0.0275555	1.24448	0.531634	0.921554	0.00545975	8.16279	0.00685634	6.20458	0.642557	0.681012	0.0813346	Intron (ENST00000547195.5/10335, intron 1 of 18)	11	10576324	10652376	76053	2	10335	ENST00000534266.6	-5159	ENSG00000072952	IRAG1
546	ID:chr22:17800551:17801104	chr22	17800551	17801104	554	*	120.294	1.26946	0.00977103	1.04533	0.234817	0.89254	0.0205951	0.0460607	0.978834	0.0126583	0.173314	0.890746	0.0548661	ID:chr22:17800551:17801104:up	chr22	17800551	17801104	554	*	122.325	1.27587	0.0243164	0.992036	0.175896	0.923336	0.0157124	-0.0742516	0.98141	-0.0146729	0.183431	0.918699	0.0328924	Exon (ENST00000657505.1/ENST00000657505.1, exon 1 of 2)	22	17790540	17791667	1128	2	57553	ENST00000252134.11	-8884	ENSG00000243156	MICAL3
437	ID:chr2:10745089:10746035	chr2	10745089	10746035	947	*	217.306	1.03418	0.00981008	0.863374	0.805078	0.480874	0.0882407	0.658231	0.581638	0.196684	0.665306	0.215891	0.426816	ID:chr2:10745089:10746035:up	chr2	10745089	10746035	947	*	221.319	1.08231	0.0133746	0.889964	-0.157888	0.952111	-0.00613977	0.686901	0.675029	0.164651	0.659445	0.252774	0.349193	Intron (ENST00000648362.1/245973, intron 3 of 11)	2	10722772	10783449	60678	1	245973	ENST00000635370.1	22317	ENSG00000143882	ATP6V1C2
723	ID:chr6:155333530:155333770	chr6	155333530	155333770	241	*	29.4561	2.77017	0.00984444	2.03302	-0.984919	0.872462	-0.00513587	4.36984	0.0877058	1.88921	0.615679	0.678081	0.117284	ID:chr6:155333530:155333770:up	chr6	155333530	155333770	241	*	26.9205	2.63043	0.0299686	1.79936	-2.12831	0.705109	-0.00761748	3.19291	0.337903	0.531068	1.21504	0.30146	0.176876	Distal Intergenic	6	155297081	155314493	17413	2	51106	ENST00000475849.1	-19037	ENSG00000029639	TFB1M
106	ID:chr10:62636967:62638285	chr10	62636967	62638285	1319	*	283.58	0.86834	0.00990659	0.735884	0.23507	0.883033	0.0242495	0.190658	0.84071	0.0816884	0.46529	0.59246	0.186381	ID:chr10:62636967:62638285:up	chr10	62636967	62638285	1319	*	289.637	0.921839	0.00629527	0.792736	0.967971	0.301401	0.177021	0.309594	0.801609	0.111091	0.32898	0.785311	0.0779243	Intron (ENST00000647733.1/22891, intron 5 of 7)	10	62643773	62670374	26602	1	22891	ENST00000344640.7	-5488	ENSG00000138311	ZNF365
539	ID:chr21:36429812:36430790	chr21	36429812	36430790	979	*	384.235	0.969695	0.00990659	0.809036	-0.225954	0.868565	-0.0285657	2.74306	7.29467e-06	2.68901	0.618812	0.215005	0.413764	ID:chr21:36429812:36430790:up	chr21	36429812	36430790	979	*	454.584	1.33172	0.000349946	1.195	0.370668	0.743137	0.0464573	3.20699	1.59537e-06	3.15836	0.669287	0.293219	0.30934	Exon (ENST00000429588.1/ENST00000429588.1, exon 1 of 2)	21	36399502	36412962	13461	1	8208	ENST00000481458.1	30310	ENSG00000159259	CHAF1B
133	ID:chr11:117950480:117951839	chr11	117950480	117951839	1360	*	323.404	-0.691073	0.00994083	-0.59937	0.458017	0.654576	0.0679202	-0.905288	0.215523	-0.424497	0.0591124	0.958	0.0244507	ID:chr11:117950480:117951839:down	chr11	117950480	117951839	1360	*	312.978	-0.841771	0.0103258	-0.714008	0.481617	0.643309	0.0673181	-0.640791	0.605734	-0.197739	-0.117028	0.942976	-0.0265563	Distal Intergenic	11	117907454	117929459	22006	2	84000	ENST00000526090.1	-21021	ENSG00000137747	TMPRSS13
64	ID:chr1:8509754:8510389	chr1	8509754	8510389	636	*	39.2297	2.26561	0.00994406	1.77698	1.55769	0.498514	0.0416058	6.49055	0.0532208	2.92243	0.0251717	0.993975	0.00288799	ID:chr1:8509754:8510389:up	chr1	8509754	8510389	636	*	38.2565	2.20434	0.047508	1.15513	0.305029	0.954653	0.00424502	6.71801	0.0668189	2.8516	0.0341286	0.9928	0.00193355	Intron (ENST00000337907.7/473, intron 8 of 23)	1	8352406	8525939	173534	2	473	ENST00000377464.5	15550	ENSG00000142599	RERE
858	ID:chr9:112028578:112030137	chr9	112028578	112030137	1560	*	272.045	0.881081	0.00998654	0.745935	0.310672	0.772914	0.0491615	-0.0486163	0.971552	-0.017112	0.216288	0.795428	0.102927	ID:chr9:112028578:112030137:up	chr9	112028578	112030137	1560	*	267.756	0.817207	0.0415947	0.632299	0.391532	0.686418	0.0661524	0.272103	0.882844	0.0709257	0.704314	0.225753	0.379107	Exon (ENST00000658557.1/ENST00000658557.1, exon 3 of 3)	9	112041083	112058471	17389	2	64420	ENST00000475283.2	28334	ENSG00000106868	SUSD1
200	ID:chr12:1932933:1933632	chr12	1932933	1933632	700	*	69.8575	1.83511	0.0100334	1.44595	0.419924	0.881923	0.0146291	6.14743	0.00579545	4.9127	0.0906921	0.960265	0.0191717	ID:chr12:1932933:1933632:up	chr12	1932933	1933632	700	*	75.4413	1.98886	0.00993498	1.59034	-0.0269384	0.99728	-0.000588807	5.96341	0.0138109	4.57137	-0.362558	0.890597	-0.0278263	Promoter (2-3kb)	12	1929202	1936574	7373	2	100271702	ENST00000418006.1	2942	ENSG00000235049	LINC00940
585	ID:chr3:127754152:127755489	chr3	127754152	127755489	1338	*	240.7	1.20383	0.0100934	0.978259	1.10221	0.128711	0.809659	-0.482362	0.712638	-0.137481	-0.465556	0.499141	-0.233221	ID:chr3:127754152:127755489:up	chr3	127754152	127755489	1338	*	245.162	1.16805	0.00632938	0.989324	0.816619	0.344703	0.17349	0.0943708	0.972683	0.0206184	-0.0469268	0.972798	-0.0140686	Intron (ENST00000265052.9/11343, intron 3 of 7)	3	127692117	127736357	44241	2	11343	ENST00000398101.7	-17795	ENSG00000074416	MGLL
577	ID:chr3:114223171:114223528	chr3	114223171	114223528	358	*	75.8575	1.98121	0.0102411	1.5381	-0.700171	0.635137	-0.0508734	1.93172	0.574766	0.26385	1.12245	0.361481	0.23476	ID:chr3:114223171:114223528:up	chr3	114223171	114223528	358	*	86.5701	2.22715	0.0131192	1.67938	-0.737144	0.617266	-0.0521329	2.30185	0.378427	0.387953	0.720831	0.73051	0.0584302	Intron (ENST00000481773.1/ENST00000481773.1, intron 1 of 2)	3	114234631	114237101	2471	2	7634	ENST00000482457.3	13573	ENSG00000174255	ZNF80
494	ID:chr2:60899242:60900116	chr2	60899242	60900116	875	*	90.6053	1.41813	0.0102709	1.15562	0.646875	0.67794	0.0452547	-0.148001	0.938975	-0.0324746	0.84967	0.251611	0.41445	ID:chr2:60899242:60900116:up	chr2	60899242	60900116	875	*	91.0632	1.32979	0.0212856	1.05637	0.479945	0.785524	0.0305098	0.729945	0.777713	0.112636	0.908509	0.242201	0.332096	3' UTR	2	60894397	60901083	6687	1	5966	ENST00000642725.1	4845	ENSG00000162924	REL
601	ID:chr3:196219209:196220398	chr3	196219209	196220398	1190	*	188.815	1.30779	0.0103052	1.05492	-0.113541	0.958568	-0.00912597	0.20238	0.905612	0.0497188	-0.646227	0.347238	-0.322626	ID:chr3:196219209:196220398:up	chr3	196219209	196220398	1190	*	204.31	1.47938	0.00186376	1.28741	-0.146762	0.947575	-0.0106081	1.06173	0.505655	0.238786	0.161808	0.904209	0.043224	Promoter (1-2kb)	3	196217892	196228885	10994	1	200931	ENST00000428985.1	1317	ENSG00000163959	SLC51A
564	ID:chr22:41478122:41479538	chr22	41478122	41479538	1417	*	217.575	1.40403	0.0104553	1.11812	0.663133	0.539106	0.0875357	5.69176	0.000110354	5.21035	0.634092	0.169284	0.448717	ID:chr22:41478122:41479538:up	chr22	41478122	41479538	1417	*	279.388	1.86675	7.71478e-05	1.69986	0.714041	0.508635	0.0923756	6.1929	5.17777e-05	5.78218	0.514497	0.380713	0.248973	Intron (ENST00000216254.9/50, intron 1 of 17)	22	41469160	41511966	42807	1	50	ENST00000471094.1	8962	ENSG00000100412	ACO2
541	ID:chr21:42746160:42747369	chr21	42746160	42747369	1210	*	233.679	-1.02753	0.0105351	-0.85404	1.17428	0.492375	0.0511697	-1.2664	0.196219	-0.483018	-0.331364	0.660636	-0.159878	ID:chr21:42746160:42747369:down	chr21	42746160	42747369	1210	*	247.434	-0.790355	0.0494785	-0.600273	1.12978	0.469049	0.0637519	-0.769016	0.578087	-0.207303	-0.478456	0.557386	-0.158358	Intron (ENST00000291539.11/5152, intron 8 of 19)	21	42756775	42775509	18735	1	5152	ENST00000489319.5	-9406	ENSG00000160191	PDE9A
24	ID:chr1:178580870:178581997	chr1	178580870	178581997	1128	*	323.634	-0.931853	0.0108809	-0.778258	0.38373	0.747991	0.0478345	0.472509	0.49345	0.234031	-0.415476	0.479509	-0.23881	ID:chr1:178580870:178581997:down	chr1	178580870	178581997	1128	*	333.888	-0.804179	0.00470539	-0.702828	-0.0225075	0.994799	-0.0021312	-0.706102	0.404123	-0.292348	-0.459324	0.511376	-0.183476	Distal Intergenic	1	178542796	178548889	6094	1	400798	ENST00000521244.1	38074	ENSG00000213057	C1orf220
727	ID:chr6:157054484:157055070	chr6	157054484	157055070	587	*	88.3049	1.20828	0.0109058	1.00299	1.02346	0.685774	0.0207708	0.881668	0.552545	0.210802	-0.303341	0.7847	-0.0998735	ID:chr6:157054484:157055070:up	chr6	157054484	157055070	587	*	90.2748	1.22361	0.0319992	0.942038	1.69791	0.239551	0.0954119	0.595779	0.80882	0.100004	0.470721	0.640328	0.121624	Intron (ENST00000346085.10/57492, intron 6 of 20)	6	157036315	157208683	172369	1	57492	ENST00000637904.1	18169	ENSG00000049618	ARID1B
672	ID:chr5:151213934:151214965	chr5	151213934	151214965	1032	*	985.665	-0.621033	0.0109141	-0.539859	-0.352241	0.55522	-0.128722	0.342258	0.43351	0.227467	0.0556744	0.881447	0.0467312	ID:chr5:151213934:151214965:down	chr5	151213934	151214965	1032	*	1013.83	-0.542191	0.0163819	-0.465804	-0.11916	0.887634	-0.0343648	-0.360652	0.685021	-0.160704	-0.299295	0.318759	-0.226675	Promoter (1-2kb)	5	151212150	151266880	54731	1	2760	ENST00000523466.5	1784	ENSG00000196743	GM2A
234	ID:chr13:24280883:24281029	chr13	24280883	24281029	147	*	34.5912	2.8389	0.0109907	1.83768	-0.211042	0.9604	-0.00436331	8.46452	0.0249291	4.18343	-1.99252	0.483788	-0.0803589	ID:chr13:24280883:24281029:up	chr13	24280883	24281029	147	*	32.1665	2.75667	0.0406675	0.0764019	-0.488959	0.896356	-0.00989836	7.35541	0.0861684	2.44859	-0.184523	0.958791	-0.0111333	Intron (ENST00000382141.4/221178, intron 5 of 15)	13	24272689	24278769	6081	1	221178	ENST00000488060.1	8194	ENSG00000182957	SPATA13
113	ID:chr10:73909063:73909465	chr10	73909063	73909465	403	*	66.5361	2.20811	0.0109942	1.59395	0.5305	0.801442	0.0252127	8.67186	0.00664291	5.76905	-0.974062	0.150789	-0.567671	ID:chr10:73909063:73909465:up	chr10	73909063	73909465	403	*	67.3388	2.17204	0.0201501	1.5495	0.427651	0.864074	0.0150027	8.69781	0.0106942	6.00232	-0.186087	0.892556	-0.0442173	Promoter (<=1kb)	10	73909177	73913049	3873	1	5328	ENST00000481390.5	0	ENSG00000122861	PLAU
689	ID:chr5:59760821:59761425	chr5	59760821	59761425	605	*	43.1988	2.00759	0.0110014	1.58732	0.692014	0.928013	0.00413335	6.77066	0.0316269	3.708	0.625781	0.746967	0.0811353	ID:chr5:59760821:59761425:up	chr5	59760821	59761425	605	*	49.9308	2.14966	0.0298878	1.49733	2.22102	0.467663	0.0276853	8.87001	0.00465391	6.79319	2.11124	0.06645	1.37307	Intron (ENST00000340635.11/5144, intron 1 of 14)	5	58974921	59768509	793589	2	5144	ENST00000309641.10	7084	ENSG00000113448	PDE4D
70	ID:chr1:89310264:89312028	chr1	89310264	89312028	1765	*	118.481	1.48085	0.0110616	1.17862	0.387002	0.900103	0.011736	-0.987705	0.348198	-0.331167	0.494269	0.557593	0.20206	ID:chr1:89310264:89312028:up	chr1	89310264	89312028	1765	*	115.298	1.47116	0.0158828	1.16741	0.456703	0.887911	0.0104339	-0.728535	0.622498	-0.18836	0.327105	0.873548	0.0394661	Distal Intergenic	1	89289676	89290337	662	2	729930	ENST00000446360.1	-19927		LOC729930
134	ID:chr11:118240922:118242194	chr11	118240922	118242194	1273	*	137.43	1.25061	0.0111149	1.01887	-0.121512	0.953788	-0.0100287	0.624267	0.69012	0.145188	-0.783605	0.220854	-0.442936	ID:chr11:118240922:118242194:up	chr11	118240922	118242194	1273	*	129.707	1.16694	0.0337139	0.883379	-0.163379	0.934776	-0.0131571	0.597307	0.794538	0.1066	-0.278969	0.817975	-0.0701134	Intron (ENST00000278949.9/196264, intron 1 of 5)	11	118229454	118252320	22867	2	196264	ENST00000446386.2	10126	ENSG00000160588	MPZL3
396	ID:chr18:59881831:59882599	chr18	59881831	59882599	769	*	99.9147	1.23985	0.0111149	1.02001	1.69971	0.435134	0.04079	1.90049	0.0694035	0.959753	0.419625	0.505073	0.230127	ID:chr18:59881831:59882599:up	chr18	59881831	59882599	769	*	99.2079	1.17071	0.0383433	0.882957	1.58297	0.459761	0.0470222	2.36849	0.0642584	1.1592	-0.115167	0.936236	-0.0305305	Distal Intergenic	18	59899948	59904306	4359	1	5366	ENST00000316660.6	-17349	ENSG00000141682	PMAIP1
502	ID:chr2:96527477:96528600	chr2	96527477	96528600	1124	*	350.025	0.68001	0.0111149	0.587013	0.46862	0.627864	0.0766928	0.849978	0.144137	0.480702	0.404805	0.297428	0.300459	ID:chr2:96527477:96528600:up	chr2	96527477	96528600	1124	*	355.404	0.69292	0.0379817	0.552624	0.907823	0.201197	0.539358	1.11283	0.131175	0.526551	0.422931	0.489797	0.198809	Exon (ENST00000425578.1/105373496, exon 3 of 3)	2	96527940	96532306	4367	2	105373496	ENST00000425578.1	3706	ENSG00000235480	LOC105373496
655	ID:chr5:126747864:126748501	chr5	126747864	126748501	638	*	156.887	1.20383	0.0111149	0.983447	-2.0532	0.358462	-0.045899	0.234437	0.869894	0.0672991	0.854888	0.245292	0.422099	ID:chr5:126747864:126748501:up	chr5	126747864	126748501	638	*	160.182	1.23204	0.028843	0.930122	-0.210376	0.933699	-0.0107335	-0.104764	0.96918	-0.0233177	0.808386	0.398397	0.189044	Distal Intergenic	5	126751963	126776486	24524	2	102723557	ENST00000509185.2	27985	ENSG00000251072	LMNB1-DT
684	ID:chr5:21140660:21140999	chr5	21140660	21140999	340	*	15.3592	4.30712	0.0111149	0.0750134	2.20211	0.646059	0.00660823	6.63736	0.156033	1.35061	0.523233	0.879853	0.0292656	ID:chr5:21140660:21140999:up	chr5	21140660	21140999	340	*	16.4454	4.44021	0.0167645	0.0425906	1.53107	0.795265	0.00298757	7.30293	0.170431	1.36957	0.72814	0.850311	0.024588	Distal Intergenic	5	21341833	21544777	202945	1	728411	ENST00000508260.5	-200834	ENSG00000183666	GUSBP1
677	ID:chr5:157172071:157172973	chr5	157172071	157172973	903	*	182.264	1.0246	0.0111657	0.852338	-0.0122314	0.995691	-0.000493388	0.468832	0.709039	0.139676	0.191457	0.852663	0.0750565	ID:chr5:157172071:157172973:up	chr5	157172071	157172973	903	*	207.685	1.33167	0.000675268	1.19254	0.344009	0.812285	0.0335322	0.435602	0.776173	0.121303	0.168179	0.945008	0.0204087	Intron (ENST00000521769.5/3702, intron 2 of 6)	5	157161846	157166264	4419	2	153745	ENST00000302938.4	-5807	ENSG00000170613	FAM71B
62	ID:chr1:72648225:72648610	chr1	72648225	72648610	386	*	40.9816	2.29743	0.0111763	1.72005	2.15465	0.268979	0.0651886	7.51608	0.0210088	4.35362	-0.3623	0.858621	-0.0504647	ID:chr1:72648225:72648610:up	chr1	72648225	72648610	386	*	48.6237	2.30946	0.0161708	1.74397	0.719046	0.873791	0.00858527	8.6566	0.0106774	5.99127	0.260355	0.923554	0.0228606	Exon (ENST00000665984.1/ENST00000665984.1, exon 5 of 7)	1	71395943	72282539	886597	2	257194	ENST00000357731.10	-365686	ENSG00000172260	NEGR1
219	ID:chr12:75977747:75978900	chr12	75977747	75978900	1154	*	173.877	1.04942	0.0112147	0.870122	1.02118	0.34882	0.12732	2.26441	0.0105475	1.7759	0.447524	0.555216	0.206508	ID:chr12:75977747:75978900:up	chr12	75977747	75978900	1154	*	181.841	1.09173	0.0363221	0.820435	0.527954	0.697244	0.0485317	3.06275	0.00183162	2.86426	0.485866	0.579685	0.147557	Intron (ENST00000552856.1/ENST00000552856.1, intron 1 of 4)	12	76025447	76031604	6158	2	22822	ENST00000602540.5	52704	ENSG00000139289	PHLDA1
358	ID:chr17:48841220:48841813	chr17	48841220	48841813	594	*	84.3896	1.81468	0.0112513	1.41858	0.338977	0.900103	0.0126129	8.61392	0.00382329	6.16525	1.27156	0.288216	0.277263	ID:chr17:48841220:48841813:up	chr17	48841220	48841813	594	*	85.6466	1.87711	0.0211918	1.37678	0.262276	0.929479	0.00903566	7.59247	0.0185459	5.01541	0.691664	0.675768	0.0779331	Promoter (<=1kb)	17	48841563	48851124	9562	1	10241	ENST00000502761.1	0	ENSG00000136436	CALCOCO2
679	ID:chr5:160467415:160468591	chr5	160467415	160468591	1177	*	360.46	0.84616	0.0112606	0.713742	-0.400118	0.565087	-0.115463	0.996079	0.265915	0.390933	0.488949	0.259796	0.346914	ID:chr5:160467415:160468591:up	chr5	160467415	160468591	1177	*	367.805	0.894413	0.00971398	0.757798	-0.00298317	0.998357	0.000329437	0.905515	0.423135	0.283662	0.172094	0.822678	0.0804673	Promoter (<=1kb)	5	160468268	160487426	19159	1	107075116	ENST00000517927.1	0	ENSG00000253522	MIR3142HG
421	ID:chr19:35710832:35711795	chr19	35710832	35711795	964	*	249.741	0.924343	0.0112872	0.774041	0.38978	0.752779	0.042931	0.272853	0.814866	0.0936719	0.391761	0.56665	0.201543	ID:chr19:35710832:35711795:up	chr19	35710832	35711795	964	*	237.731	0.834918	0.0234417	0.675784	0.147642	0.915646	0.0204053	0.117279	0.955894	0.0331653	0.219142	0.859464	0.057799	Promoter (1-2kb)	19	35712928	35717038	4111	1	27033	ENST00000262630.7	-1133	ENSG00000011590	ZBTB32
183	ID:chr12:116277347:116278282	chr12	116277347	116278282	936	*	1000.55	-0.460644	0.0113161	-0.41272	-0.175575	0.805468	-0.0565625	-0.651421	0.129441	-0.444585	0.0681025	0.844788	0.057833	ID:chr12:116277347:116278282:down	chr12	116277347	116278282	936	*	974.494	-0.557534	0.00211894	-0.500804	-0.141279	0.867725	-0.0385087	-0.729147	0.16213	-0.436489	0.0638674	0.891634	0.0467927	Promoter (<=1kb)	12	115953872	116277719	323848	2	23389	ENST00000281928.8	0	ENSG00000123066	MED13L
681	ID:chr5:172770404:172772788	chr5	172770404	172772788	2385	*	1925.59	-0.424525	0.0113262	-0.385874	-0.203115	0.708369	-0.084537	-0.578448	0.0998603	-0.436839	0.115386	0.659528	0.101611	ID:chr5:172770404:172772788:down	chr5	172770404	172772788	2385	*	1843.27	-0.588867	2.15616e-06	-0.560348	-0.230015	0.617325	-0.110721	-0.548191	0.172479	-0.379786	0.0299359	0.942818	0.0246879	Promoter (<=1kb)	5	172768096	172771195	3100	2	1843	ENST00000239223.4	0	ENSG00000120129	DUSP1
879	ID:chr9:72154389:72155130	chr9	72154389	72155130	742	*	91.315	1.68851	0.0114532	1.31031	1.48389	0.206051	0.151011	0.648648	0.801683	0.0983763	0.0107059	0.99633	0.00258901	ID:chr9:72154389:72155130:up	chr9	72154389	72155130	742	*	106.945	1.87152	0.0131192	1.45008	1.18768	0.344703	0.103873	0.989976	0.766874	0.119646	0.51751	0.764133	0.0637822	Intron (ENST00000545168.5/9615, intron 1 of 13)	9	72149475	72252224	102750	1	9615	ENST00000475764.5	4914	ENSG00000119125	GDA
619	ID:chr3:8955004:8955373	chr3	8955004	8955373	370	*	51.7025	2.20885	0.0116688	1.65981	5.22224	0.266325	0.0170913	8.92159	0.00442495	6.15647	-0.180785	0.912961	-0.0382879	ID:chr3:8955004:8955373:up	chr3	8955004	8955373	370	*	51.2719	2.18953	0.0243164	1.5556	5.51471	0.106014	0.0283124	8.54807	0.0112991	5.89531	0.00408503	0.998803	0.000730546	Intron (ENST00000264926.7/56852, intron 2 of 12)	3	8881264	8963431	82168	2	56852	ENST00000415439.5	8058	ENSG00000070950	RAD18
247	ID:chr13:77513754:77514604	chr13	77513754	77514604	851	*	106.535	1.75956	0.0116804	1.36532	0.000234626	0.999818	0.000246429	9.05823	0.00131914	6.83435	0.946002	0.458967	0.194373	ID:chr13:77513754:77514604:up	chr13	77513754	77514604	851	*	109.065	1.81355	0.0154994	1.40139	-0.160056	0.962404	-0.0047302	8.87	0.00255241	7.10276	0.0907422	0.967564	0.0131033	Distal Intergenic	13	77535674	77645259	109586	1	8796	ENST00000535157.5	-21070	ENSG00000136155	SCEL
90	ID:chr10:26737411:26738463	chr10	26737411	26738463	1053	*	146.566	0.96985	0.0116821	0.812248	0.15743	0.914549	0.0207192	1.01074	0.320746	0.350512	-0.260528	0.754178	-0.119317	ID:chr10:26737411:26738463:up	chr10	26737411	26738463	1053	*	151.934	1.00809	0.0246591	0.813617	0.20999	0.887758	0.0234706	1.02415	0.489159	0.24738	-0.0822883	0.954812	-0.02375	Promoter (2-3kb)	10	26734651	26746782	12132	1	23590	ENST00000470978.1	2760	ENSG00000148459	PDSS1
865	ID:chr9:127862026:127862956	chr9	127862026	127862956	931	*	382.359	-0.795099	0.0118348	-0.673248	0.0259033	0.988124	0.00344316	0.133647	0.884226	0.0603463	-0.810092	0.131621	-0.546589	ID:chr9:127862026:127862956:down	chr9	127862026	127862956	931	*	390.414	-0.705972	0.0223758	-0.583348	0.239183	0.849766	0.0330808	0.0968395	0.947457	0.0378477	-0.422184	0.400152	-0.236306	Distal Intergenic	9	127869415	127869495	81	2	100616429	ENST00000583126.1	6539	ENSG00000263979	MIR4672
574	ID:chr3:112973558:112974715	chr3	112973558	112974715	1158	*	108.375	1.36497	0.0118472	1.09891	-0.0976426	0.97558	-0.00389202	3.03757	0.014224	2.42181	0.462307	0.663484	0.147307	ID:chr3:112973558:112974715:up	chr3	112973558	112974715	1158	*	111.673	1.3173	0.00742565	1.1157	0.551716	0.802539	0.0204617	1.95345	0.233617	0.495002	0.440861	0.768971	0.0699303	Promoter (<=1kb)	3	112928918	112974912	45995	2	131450	ENST00000440122.6	197	ENSG00000163606	CD200R1
112	ID:chr10:70272917:70273310	chr10	70272917	70273310	394	*	41.7778	2.21849	0.0118621	1.66125	2.09424	0.512907	0.0237187	5.48846	0.0352637	3.27359	0.308873	0.861366	0.0556623	ID:chr10:70272917:70273310:up	chr10	70272917	70273310	394	*	48.7634	2.29734	0.0201501	1.65099	2.72068	0.247624	0.0400843	6.62898	0.0162473	4.77115	-0.646358	0.789483	-0.0443961	Intron (ENST00000277942.7/64106, intron 1 of 3)	10	70247329	70284004	36676	2	64106	ENST00000277942.7	10694	ENSG00000148734	NPFFR1
415	ID:chr19:2049745:2052504	chr19	2049745	2052504	2760	*	2450.73	-0.39931	0.011892	-0.363163	-0.0921473	0.886105	-0.0384181	-0.274435	0.516111	-0.185141	-0.0987494	0.597489	-0.0914899	ID:chr19:2049745:2052504:down	chr19	2049745	2052504	2760	*	2358.86	-0.536556	0.000257545	-0.497178	-0.388357	0.297659	-0.26393	-0.392256	0.458372	-0.232188	-0.0611805	0.83377	-0.0523689	Promoter (<=1kb)	19	2037465	2050887	13423	2	2872	ENST00000591601.5	0	ENSG00000099875	MKNK2
311	ID:chr16:28187375:28188994	chr16	28187375	28188994	1620	*	297.397	0.812309	0.0119557	0.685199	0.00871155	0.995337	0.00185629	0.492261	0.556599	0.208286	-0.162572	0.794746	-0.0995728	ID:chr16:28187375:28188994:up	chr16	28187375	28188994	1620	*	293.061	0.757659	0.00969655	0.650269	-0.0770711	0.957944	-0.0127717	0.687756	0.553034	0.220978	0.0128061	0.989736	0.00601857	Intron (ENST00000565698.5/23214, intron 2 of 24)	16	28169845	28181122	11278	2	23214	ENST00000570033.1	-6253	ENSG00000169180	XPO6
175	ID:chr12:104682735:104683264	chr12	104682735	104683264	530	*	105.21	1.21598	0.0119746	0.994016	2.5659	0.525211	0.0144072	0.0576997	0.974323	0.0148703	1.14157	0.199106	0.468746	ID:chr12:104682735:104683264:up	chr12	104682735	104683264	530	*	103.625	1.1933	0.0215349	0.954172	2.28136	0.617198	0.00761027	0.399637	0.858103	0.0803495	0.857231	0.437659	0.156425	Intron (ENST00000303694.6/50515, intron 2 of 2)	12	104591633	104591716	84	1	100500843	ENST00000585192.1	91102	ENSG00000264295	MIR3922
129	ID:chr11:10322887:10323630	chr11	10322887	10323630	744	*	92.868	1.55844	0.0119746	1.23102	1.99169	0.161079	1.12693	0.641662	0.74355	0.122268	0.275509	0.773112	0.109034	ID:chr11:10322887:10323630:up	chr11	10322887	10323630	744	*	108.254	1.8798	0.00094267	1.65248	1.24939	0.530871	0.0463012	1.97992	0.258813	0.466151	0.135865	0.936438	0.0282955	Intron (ENST00000527261.5/100130460, intron 1 of 2)	11	10317671	10478637	160967	1	272	ENST00000532250.5	5216	ENSG00000133805	AMPD3
189	ID:chr12:121979960:121981175	chr12	121979960	121981175	1216	*	358.05	-0.891463	0.0120217	-0.744358	0.0659259	0.962451	0.0121369	-1.69102	0.0451987	-0.961368	-0.500652	0.50262	-0.230153	ID:chr12:121979960:121981175:down	chr12	121979960	121981175	1216	*	364.435	-0.820964	0.0205477	-0.673703	0.186298	0.876001	0.0306589	-1.67344	0.0920859	-0.719457	0.364524	0.716547	0.104104	Intron (ENST00000288912.9/144406, intron 19 of 21)	12	121996886	122003807	6922	1	144406	ENST00000428465.2	-15711	ENSG00000158023	CFAP251
230	ID:chr13:108268982:108270671	chr13	108268982	108270671	1690	*	253.94	0.808009	0.0123069	0.682283	0.685884	0.708064	0.0272025	0.966093	0.288243	0.371537	-0.241252	0.789367	-0.103273	ID:chr13:108268982:108270671:up	chr13	108268982	108270671	1690	*	265.59	0.892197	0.037502	0.685012	0.433742	0.81817	0.0233153	1.42231	0.162385	0.520762	-0.205475	0.829453	-0.0740948	Promoter (<=1kb)	13	108269629	108308484	38856	1	10673	ENST00000430559.5	0	ENSG00000102524	TNFSF13B
373	ID:chr17:76276053:76276253	chr17	76276053	76276253	201	*	100.996	1.60759	0.0123259	1.26676	-0.330583	0.798725	-0.0375659	1.75301	0.371572	0.372955	-0.176088	0.890722	-0.0532045	ID:chr17:76276053:76276253:up	chr17	76276053	76276253	201	*	94.7149	1.4802	0.0397732	1.0539	-0.512184	0.615541	-0.0738753	1.50984	0.589241	0.209046	-0.415673	0.781087	-0.0672929	Intron (ENST00000636395.1/84074, intron 17 of 18)	17	76274184	76280357	6174	2	84074	ENST00000532549.1	4104	ENSG00000129646	QRICH2
769	ID:chr6:85669753:85670320	chr6	85669753	85670320	568	*	66.0381	1.90471	0.0123708	1.46757	-0.240198	0.964774	-0.00323633	8.02304	0.007215	5.52939	0.190513	0.923239	0.032032	ID:chr6:85669753:85670320:up	chr6	85669753	85670320	568	*	77.2095	2.12131	0.0105563	1.66925	0.829587	0.780243	0.017527	8.92312	0.00360253	6.96567	0.56648	0.771129	0.0564347	Intron (ENST00000655847.1/387066, intron 4 of 5)	6	85677589	85677658	70	2	692088	ENST00000364995.1	7338	ENSG00000275072	SNORD50B
885	ID:chr9:83817045:83818366	chr9	83817045	83818366	1322	*	1028.87	-0.499754	0.0123733	-0.446192	-0.0345424	0.971579	-0.010951	0.0315769	0.954419	0.0205712	-0.187814	0.506128	-0.158141	ID:chr9:83817045:83818366:down	chr9	83817045	83818366	1322	*	1021.14	-0.525847	0.00437606	-0.470146	-0.167563	0.808206	-0.0540303	-0.13737	0.853007	-0.0738899	-0.483718	0.105941	-0.381663	Promoter (<=1kb)	9	83739425	83817632	78208	2	80318	ENST00000376365.7	0	ENSG00000165113	GKAP1
715	ID:chr6:14312429:14313657	chr6	14312429	14313657	1229	*	180.793	1.07184	0.0124571	0.879603	0.584505	0.76964	0.0230385	-0.401389	0.745022	-0.124511	0.249662	0.826446	0.0842586	ID:chr6:14312429:14313657:up	chr6	14312429	14313657	1229	*	195.561	1.31497	0.000596026	1.18119	0.216661	0.917837	0.0143621	0.286623	0.85548	0.0856372	0.331331	0.825304	0.060617	Distal Intergenic	6	14283048	14285454	2407	2	102216342	ENST00000635227.1	-26975	ENSG00000226673	LINC01108
725	ID:chr6:155510878:155511204	chr6	155510878	155511204	327	*	20.6528	3.28238	0.0125026	0.21099	3.94519	0.43767	0.0127063	6.63738	0.123493	1.66146	-0.442737	0.92401	-0.0148066	ID:chr6:155510878:155511204:up	chr6	155510878	155511204	327	*	29.3705	3.81113	0.00238614	3.08157	3.02771	0.602484	0.00467392	6.13305	0.184156	1.25468	0.0032517	0.999908	0.000255204	Distal Intergenic	6	155395368	155455839	60472	2	50508	ENST00000159060.3	-55039	ENSG00000074771	NOX3
417	ID:chr19:2302252:2303176	chr19	2302252	2303176	925	*	344.373	-0.827289	0.0125167	-0.695101	0.209772	0.884117	0.0256366	-1.37241	0.0665245	-0.734672	-0.346531	0.548527	-0.204944	ID:chr19:2302252:2303176:down	chr19	2302252	2303176	925	*	343.672	-0.823775	0.0319068	-0.651051	-0.0190267	0.995267	-0.00178461	-1.3426	0.12164	-0.575099	-0.365904	0.662654	-0.125159	Intron (ENST00000621615.1/56928, intron 1 of 7)	19	2274631	2282175	7545	2	374872	ENST00000342063.5	-20077	ENSG00000188305	PEAK3
48	ID:chr1:23627112:23627499	chr1	23627112	23627499	388	*	71.5084	1.37728	0.0125467	1.11902	0.939875	0.690439	0.0234986	1.59604	0.219186	0.50332	0.154778	0.912152	0.0433632	ID:chr1:23627112:23627499:up	chr1	23627112	23627499	388	*	77.3168	1.53414	0.0150694	1.23573	0.530271	0.84388	0.0167319	2.70449	0.047184	1.52842	-0.325083	0.885429	-0.0327358	Promoter (<=1kb)	1	23627334	23640568	13235	1	259283	ENST00000374555.7	0	ENSG00000197880	MDS2
820	ID:chr8:128240202:128240775	chr8	128240202	128240775	574	*	91.6013	1.50478	0.0127823	1.18905	0.506901	0.871531	0.0134725	2.74691	0.0871309	1.28143	0.851139	0.427825	0.233451	ID:chr8:128240202:128240775:up	chr8	128240202	128240775	574	*	87.8268	1.41326	0.043303	0.986662	0.725597	0.771951	0.0221169	2.75454	0.128339	0.94313	1.30689	0.207276	0.248478	Distal Intergenic	8	128150116	128150188	73	1	100302281	ENST00000408334.1	90086	ENSG00000221261	MIR1208
372	ID:chr17:7579078:7579944	chr17	7579078	7579944	867	*	370.481	0.681609	0.0129509	0.586842	0.159851	0.899236	0.0255254	1.22635	0.0407759	0.749484	0.120116	0.894513	0.0573093	ID:chr17:7579078:7579944:up	chr17	7579078	7579944	867	*	389.655	0.800199	0.00258498	0.709965	0.133047	0.920214	0.0202626	1.25958	0.0536835	0.705841	0.303892	0.725011	0.108612	Promoter (<=1kb)	17	7579491	7582111	2621	1	968	ENST00000380498.10	0	ENSG00000129226	CD68
371	ID:chr17:74528560:74529027	chr17	74528560	74529027	468	*	74.8931	2.17894	0.0131116	1.45688	-0.250081	0.908763	-0.0141455	4.49794	0.0319599	2.97314	0.318495	0.832256	0.0718368	ID:chr17:74528560:74529027:up	chr17	74528560	74529027	468	*	76.5228	2.16045	0.00961394	1.686	-1.34199	0.426603	-0.0607859	3.80588	0.120759	1.33424	0.386661	0.795741	0.0659521	Promoter (2-3kb)	17	74523153	74531474	8322	2	124599	ENST00000314401.3	2447	ENSG00000178789	CD300LB
174	ID:chr12:104641472:104642448	chr12	104641472	104642448	977	*	196.495	0.847965	0.0131231	0.713561	-0.196996	0.924131	-0.0141267	0.708486	0.493346	0.241432	0.519372	0.502747	0.231242	ID:chr12:104641472:104642448:up	chr12	104641472	104642448	977	*	210.548	0.984995	0.00822505	0.838436	0.454387	0.750403	0.0401738	0.684157	0.639344	0.181397	-0.131525	0.940401	-0.0263374	Intron (ENST00000303694.6/50515, intron 2 of 2)	12	104591633	104591716	84	1	100500843	ENST00000585192.1	49839	ENSG00000264295	MIR3922
270	ID:chr14:76977638:76978552	chr14	76977638	76978552	915	*	382.271	0.868732	0.0132055	0.720043	-0.278442	0.730517	-0.0673903	0.24264	0.842654	0.0807728	-0.161319	0.824881	-0.0887493	ID:chr14:76977638:76978552:up	chr14	76977638	76978552	915	*	388.038	0.88396	0.0171529	0.724179	0.353743	0.61151	0.100002	0.652503	0.623273	0.190068	0.0592725	0.959688	0.0228075	Intron (ENST00000647580.1/ENST00000647580.1, intron 1 of 1)	14	76959638	76965802	6165	1	105370578	ENST00000553613.1	18000	ENSG00000258602	LINC01629
185	ID:chr12:118307106:118308215	chr12	118307106	118308215	1110	*	74.204	1.39374	0.0135168	1.12014	1.07067	0.626744	0.0311579	2.06256	0.129871	0.792364	0.00588513	0.997585	0.00197069	ID:chr12:118307106:118308215:up	chr12	118307106	118308215	1110	*	74.7712	1.40825	0.0300326	1.07173	0.88251	0.750162	0.0142981	2.10545	0.194826	0.582409	-0.95435	0.611813	-0.0754931	Intron (ENST00000419821.6/51347, intron 1 of 20)	12	118243430	118359105	115676	2	51347	ENST00000541186.5	50890	ENSG00000135090	TAOK3
54	ID:chr1:34852735:34853214	chr1	34852735	34853214	480	*	100.047	1.15887	0.013531	0.949323	1.0257	0.488437	0.0679452	1.39584	0.213351	0.480425	-0.110223	0.899573	-0.0541279	ID:chr1:34852735:34853214:up	chr1	34852735	34853214	480	*	108.129	1.34611	0.00674541	1.13998	1.09673	0.418185	0.0835883	1.7753	0.136937	0.627438	-0.0637237	0.960887	-0.0210102	3' UTR	1	34855689	34859045	3357	2	113444	ENST00000417239.1	5831	ENSG00000163866	SMIM12
730	ID:chr6:159094321:159095537	chr6	159094321	159095537	1217	*	491.476	-0.580799	0.013567	-0.506089	-0.474894	0.417737	-0.199331	-0.645546	0.320746	-0.329494	-0.279651	0.607018	-0.175968	ID:chr6:159094321:159095537:down	chr6	159094321	159095537	1217	*	485.761	-0.607504	0.00771845	-0.531261	-0.655276	0.24585	-0.385201	-0.785425	0.261732	-0.374615	-0.484755	0.383825	-0.24825	Promoter (<=1kb)	6	159042192	159095823	53632	2	117289	ENST00000645980.1	286	ENSG00000164691	TAGAP
305	ID:chr16:17259030:17259770	chr16	17259030	17259770	741	*	107.783	1.72874	0.0135903	1.31135	0.365179	0.937243	0.00395158	6.34906	0.00502287	5.08149	0.247238	0.825198	0.0853414	ID:chr16:17259030:17259770:up	chr16	17259030	17259770	741	*	113.605	1.77614	0.0168852	1.35858	1.72512	0.454989	0.0312893	6.81967	0.00366543	5.77447	-0.383668	0.882935	-0.0296712	Promoter (<=1kb)	16	17198031	17259028	60998	2	64131	ENST00000575674.1	-2	ENSG00000103489	XYLT1
464	ID:chr2:218658785:218660140	chr2	218658785	218660140	1356	*	445.605	0.815694	0.0136494	0.682338	0.365026	0.664438	0.0778064	1.88029	0.00127739	1.64446	-0.203832	0.726828	-0.12717	ID:chr2:218658785:218660140:up	chr2	218658785	218660140	1356	*	430.141	0.725539	0.0343075	0.577371	0.275434	0.764506	0.0550122	1.76977	0.00969769	1.24815	-0.0603259	0.948733	-0.0284698	Promoter (<=1kb)	2	218658805	218661916	3112	1	617	ENST00000430322.5	0	ENSG00000074582	BCS1L
856	ID:chr9:111992416:111993487	chr9	111992416	111993487	1072	*	95.6244	1.52964	0.0136831	1.18999	-0.307365	0.941226	-0.00497053	0.215029	0.920722	0.0417845	0.191873	0.916735	0.0356421	ID:chr9:111992416:111993487:up	chr9	111992416	111993487	1072	*	103.144	1.56029	0.0408601	1.03505	0.718298	0.794591	0.0144272	-0.639971	0.812114	-0.0976827	-0.589117	0.730079	-0.0691556	Distal Intergenic	9	111932100	111932169	70	1	100616114	ENST00000582284.1	60316	ENSG00000266315	MIR4668
616	ID:chr3:72081946:72082917	chr3	72081946	72082917	972	*	126.003	0.98168	0.0138144	0.815789	0.187508	0.914549	0.0179674	0.568889	0.567806	0.204029	0.666057	0.249759	0.401957	ID:chr3:72081946:72082917:up	chr3	72081946	72082917	972	*	127.735	1.01281	0.0406675	0.769192	-1.56178	0.343787	-0.0636431	0.213513	0.913985	0.0562601	0.373992	0.671686	0.121389	Intron (ENST00000666244.1/285286, intron 1 of 6)	3	71943592	72100112	156521	2	285286	ENST00000666244.1	17195	ENSG00000241163	LINC00877
193	ID:chr12:123278275:123278620	chr12	123278275	123278620	346	*	34.7288	2.66284	0.0138895	1.80566	-0.286505	0.961605	-0.00314313	7.912	0.0225968	4.30239	0.426171	0.854762	0.0473257	ID:chr12:123278275:123278620:up	chr12	123278275	123278620	346	*	35.2843	2.66509	0.0311085	1.53062	0.489248	0.913228	0.00659486	6.94039	0.0794296	2.57029	0.585123	0.834007	0.0355048	Distal Intergenic	12	123261276	123272334	11059	2	8099	ENST00000544658.5	-5941	ENSG00000111328	CDK2AP1
385	ID:chr18:36149712:36150725	chr18	36149712	36150725	1014	*	75.7696	1.66433	0.013962	1.29086	6.55687	0.346948	0.00775164	4.71628	0.007215	3.95489	-0.422628	0.643142	-0.161996	ID:chr18:36149712:36150725:up	chr18	36149712	36150725	1014	*	79.2593	1.73603	0.0245419	1.28993	4.18616	0.110926	0.0357609	5.40922	0.00364829	4.7946	-0.224728	0.894188	-0.0388434	Intron (ENST00000351393.10/55250, intron 10 of 20)	18	36154931	36164667	9737	1	55250	ENST00000542050.5	-4206	ENSG00000134759	ELP2
127	ID:chr10:96860830:96861240	chr10	96860830	96861240	411	*	45.3192	2.3054	0.0143598	1.61232	0.874744	0.887692	0.00511843	8.36969	0.0105719	5.26126	1.00209	0.701127	0.069625	ID:chr10:96860830:96861240:up	chr10	96860830	96861240	411	*	38.3911	2.10521	0.0369883	1.45966	1.43111	0.75054	0.012689	7.67736	0.0298674	4.36094	0.974945	0.759657	0.0366227	Intron (ENST00000371103.8/84458, intron 2 of 7)	10	96832980	96958926	125947	1	84458	ENST00000371097.8	27850	ENSG00000196233	LCOR
785	ID:chr7:151039089:151039976	chr7	151039089	151039976	888	*	214.642	0.984646	0.0143598	0.808694	0.70511	0.693236	0.0365798	0.932045	0.315313	0.350503	0.444398	0.549002	0.209936	ID:chr7:151039089:151039976:up	chr7	151039089	151039976	888	*	241.624	1.25445	5.66565e-05	1.15881	0.728333	0.738825	0.0216525	1.42406	0.124707	0.582832	0.421101	0.69137	0.106344	Promoter (1-2kb)	7	151037688	151045562	7875	1	11194	ENST00000482899.1	1401	ENSG00000197150	ABCB8
861	ID:chr9:122402398:122402801	chr9	122402398	122402801	404	*	61.7427	1.6979	0.0143924	1.31356	-1.41995	0.55522	-0.0362444	-0.806229	0.573042	-0.200242	0.537635	0.723681	0.10364	ID:chr9:122402398:122402801:up	chr9	122402398	122402801	404	*	60.5116	1.51518	0.0445585	1.06175	0.324359	0.894377	0.0147185	0.0427204	0.99245	0.00665474	0.133391	0.965947	0.0114956	Intron (ENST00000439471.2/ENST00000439471.2, intron 1 of 1)	9	122375322	122392788	17467	1	5742	ENST00000373698.7	27076	ENSG00000095303	PTGS1
359	ID:chr17:49361093:49362710	chr17	49361093	49362710	1618	*	1433.26	-0.483276	0.0144418	-0.428642	-0.108952	0.87279	-0.0415808	-0.0475488	0.944608	-0.0277055	0.0792179	0.852281	0.0636456	ID:chr17:49361093:49362710:down	chr17	49361093	49362710	1618	*	1422.91	-0.506546	0.0030795	-0.457793	-0.170709	0.757751	-0.0711179	-0.202984	0.802475	-0.101376	0.0309632	0.969113	0.0156846	Promoter (<=1kb)	17	49361150	49367596	6447	1	102724596	ENST00000502823.6	0		LOC102724596
334	ID:chr17:16027739:16028449	chr17	16027739	16028449	711	*	90.9814	1.62765	0.0144751	1.23661	2.95663	0.54537	0.00635378	-0.247935	0.919663	-0.0422897	0.97298	0.561259	0.131885	ID:chr17:16027739:16028449:up	chr17	16027739	16028449	711	*	110.031	2.0306	0.00501997	1.64468	3.80467	0.184822	0.027984	1.55086	0.486713	0.25979	1.85695	0.115136	0.240318	Promoter (2-3kb)	17	16025152	16027080	1929	1	54902	ENST00000578103.1	2587	ENSG00000011295	TTC19
612	ID:chr3:58074100:58074852	chr3	58074100	58074852	753	*	50.9374	2.40734	0.014591	1.50313	2.82804	0.509632	0.0047465	7.49053	0.0401598	3.42184	1.48804	0.203362	0.347705	ID:chr3:58074100:58074852:up	chr3	58074100	58074852	753	*	50.8506	2.14224	0.0473015	0.135452	2.91306	0.47166	0.00695886	6.79599	0.0973868	2.201	0.0582388	0.988014	0.00347928	Intron (ENST00000490882.5/2317, intron 1 of 46)	3	58078329	58170777	92449	1	2317	ENST00000493452.5	-3477	ENSG00000136068	FLNB
844	ID:chr8:65853806:65855132	chr8	65853806	65855132	1327	*	131.568	1.22647	0.0146205	0.98365	0.557294	0.819646	0.020729	2.38561	0.0403962	1.46587	0.60927	0.38861	0.295714	ID:chr8:65853806:65855132:up	chr8	65853806	65855132	1327	*	132.587	1.25177	0.0394825	0.904173	0.805447	0.697961	0.0294976	3.22519	0.00956643	2.70288	0.00969406	0.99568	0.0017735	Distal Intergenic	8	65747765	65842322	94558	2	5150	ENST00000519626.1	-11484	ENSG00000205268	PDE7A
811	ID:chr8:118671234:118671647	chr8	118671234	118671647	414	*	16.1644	3.68722	0.0148315	0.109444	-1.28675	0.670238	-0.0192714	7.04071	0.119248	1.69402	-2.43148	0.319349	-0.10814	ID:chr8:118671234:118671647:up	chr8	118671234	118671647	414	*	16.5344	3.66782	0.0364698	0.0509116	-1.09868	0.709496	-0.0215568	6.54804	0.212101	1.11117	-0.869117	0.701063	-0.0558239	Intron (ENST00000625758.3/552860, intron 3 of 7)	8	118375701	118622112	246412	2	401474	ENST00000526765.6	-49122	ENSG00000177570	SAMD12
821	ID:chr8:141244979:141245771	chr8	141244979	141245771	793	*	103.846	1.56563	0.014898	1.20677	0.356499	0.911236	0.0095901	0.205375	0.923139	0.0406076	0.739066	0.28505	0.379893	ID:chr8:141244979:141245771:up	chr8	141244979	141245771	793	*	98.7464	1.54836	0.0137983	1.24534	1.05749	0.564577	0.0452543	0.661152	0.796192	0.104739	0.360491	0.782912	0.0745348	Intron (ENST00000517878.5/57210, intron 1 of 7)	8	141210529	141254229	43701	2	57210	ENST00000517878.5	8458	ENSG00000022567	SLC45A4
337	ID:chr17:17751641:17752844	chr17	17751641	17752844	1204	*	1142.79	-0.447646	0.0149417	-0.399137	-0.236607	0.698791	-0.0836208	-0.428692	0.281075	-0.299072	-0.0501511	0.912648	-0.0387784	ID:chr17:17751641:17752844:down	chr17	17751641	17752844	1204	*	1156.52	-0.407069	0.0199018	-0.357366	-0.0424868	0.964406	-0.0141896	-0.426598	0.397419	-0.258491	-0.1752	0.581952	-0.133386	Intron (ENST00000353383.6/10743, intron 2 of 5)	17	17759154	17770821	11668	2	100861516	ENST00000443696.1	17977	ENSG00000237328	RAI1-AS1
599	ID:chr3:191290273:191291227	chr3	191290273	191291227	955	*	73.6131	2.02706	0.0149719	1.45682	0.992313	0.753646	0.0153259	9.06689	0.00229749	6.59419	1.67124	0.509558	0.0919692	ID:chr3:191290273:191291227:up	chr3	191290273	191291227	955	*	62.9069	1.80783	0.0449176	1.16048	-0.135643	0.985883	-0.000701865	7.90563	0.0142465	5.43483	1.0643	0.82706	0.0211586	Intron (ENST00000340524.9/257313, intron 4 of 8)	3	191268314	191282403	14090	2	257313	ENST00000427544.6	-7870	ENSG00000188958	UTS2B
737	ID:chr6:17884495:17885272	chr6	17884495	17885272	778	*	67.1173	1.76638	0.0150765	1.32795	0.315793	0.931034	0.00532146	-1.10274	0.453478	-0.269149	0.709307	0.742173	0.0752927	ID:chr6:17884495:17885272:up	chr6	17884495	17885272	778	*	66.458	1.71384	0.0360685	1.1697	-0.406578	0.912862	-0.00555482	-0.780372	0.749027	-0.125866	1.2454	0.514006	0.0817131	Intron (ENST00000378814.9/63971, intron 3 of 37)	6	17770365	17817200	46836	2	63971	ENST00000358380.10	-67295	ENSG00000137177	KIF13A
791	ID:chr7:41704952:41705780	chr7	41704952	41705780	829	*	200.586	0.821485	0.0150948	0.692573	-0.369766	0.777049	-0.0418217	1.10611	0.168887	0.493265	-0.331567	0.601126	-0.184691	ID:chr7:41704952:41705780:up	chr7	41704952	41705780	829	*	214.5	0.937793	0.00749321	0.803495	-0.0164503	0.996075	-0.00185256	0.746372	0.524201	0.234015	-0.61098	0.30564	-0.301196	Promoter (<=1kb)	7	41705586	41713184	7599	1	285954	ENST00000670641.1	0	ENSG00000224116	INHBA-AS1
804	ID:chr7:93165431:93166054	chr7	93165431	93166054	624	*	80.2394	1.2256	0.0150948	1.00096	0.0687221	0.983479	0.00300294	2.0715	0.0343828	1.28988	0.972408	0.185195	0.512018	ID:chr7:93165431:93166054:up	chr7	93165431	93166054	624	*	80.6497	1.20272	0.0438203	0.892658	-0.814425	0.741637	-0.0243718	1.63383	0.255706	0.429325	0.679387	0.533769	0.136587	Distal Intergenic	7	93130056	93148385	18330	2	219285	ENST00000318238.9	-17046	ENSG00000177409	SAMD9L
400	ID:chr18:63192678:63193457	chr18	63192678	63193457	780	*	67.7988	1.35719	0.0150952	1.09426	-0.465179	0.809214	-0.0267226	0.295012	0.863695	0.0686496	-1.03847	0.271861	-0.353855	ID:chr18:63192678:63193457:up	chr18	63192678	63193457	780	*	70.1836	1.43692	0.017973	1.15698	-0.189212	0.932026	-0.0122354	1.3119	0.424935	0.285142	-0.857029	0.501207	-0.124783	Intron (ENST00000333681.5/596, intron 2 of 2)	18	63128212	63161869	33658	2	596	ENST00000590515.1	-30809	ENSG00000171791	BCL2
111	ID:chr10:69087604:69089200	chr10	69087604	69089200	1597	*	269.227	0.88365	0.0151383	0.73173	0.717508	0.473005	0.109214	0.0795006	0.943327	0.0317499	0.263532	0.741574	0.125928	ID:chr10:69087604:69089200:up	chr10	69087604	69089200	1597	*	264.449	0.850316	0.0298878	0.673452	-0.00441988	0.998357	-0.000497335	0.222493	0.882998	0.0721124	0.203928	0.856871	0.0611233	Promoter (<=1kb)	10	69088103	69104805	16703	1	5552	ENST00000242465.4	0	ENSG00000122862	SRGN
404	ID:chr19:1265845:1267144	chr19	1265845	1267144	1300	*	1453.19	-0.433921	0.0154067	-0.385993	0.33915	0.536892	0.140752	-0.675498	0.0630498	-0.506758	-0.278438	0.263192	-0.238507	ID:chr19:1265845:1267144:down	chr19	1265845	1267144	1300	*	1421.96	-0.511792	0.00536257	-0.456272	0.42581	0.392607	0.219327	-1.1081	0.00365875	-0.84974	-0.319108	0.260393	-0.247057	Promoter (<=1kb)	19	1266653	1273172	6520	1	1153	ENST00000586472.5	0	ENSG00000099622	CIRBP
795	ID:chr7:50148005:50149569	chr7	50148005	50149569	1565	*	192.56	1.16135	0.0154067	0.924684	0.0741145	0.955539	0.0138291	1.37279	0.542575	0.236657	0.566451	0.268528	0.366002	ID:chr7:50148005:50149569:up	chr7	50148005	50149569	1565	*	217.98	1.37286	0.00581878	1.15275	-0.0268644	0.988422	-0.00524178	1.7657	0.506889	0.2613	0.215795	0.814732	0.0802185	Intron (ENST00000297001.6/100130988, intron 7 of 8)	7	50081774	50121329	39556	2	11055	ENST00000450231.1	-26676	ENSG00000042813	ZPBP
449	ID:chr2:161088583:161089157	chr2	161088583	161089157	575	*	69.5362	1.91111	0.0154453	1.40191	2.91234	0.197552	0.0509194	2.4969	0.235384	0.646428	0.068196	0.961427	0.0211814	ID:chr2:161088583:161089157:up	chr2	161088583	161089157	575	*	76.4805	2.02616	0.0321581	0.175148	2.27332	0.464955	0.0225933	2.71688	0.267219	0.564273	-0.36241	0.850327	-0.0450085	Distal Intergenic	2	161136908	161236187	99280	1	10010	ENST00000259075.6	-47751	ENSG00000136560	TANK
456	ID:chr2:178530525:178531445	chr2	178530525	178531445	921	*	134.161	0.98624	0.0154453	0.813199	0.445298	0.855834	0.0156621	1.57936	0.0976785	0.723629	0.656323	0.356498	0.317848	ID:chr2:178530525:178531445:up	chr2	178530525	178531445	921	*	153.707	1.24218	0.00461654	1.06942	0.439876	0.845252	0.0181649	1.76394	0.13185	0.636952	0.608574	0.571311	0.131652	Promoter (1-2kb)	2	178528765	178738038	209274	1	100506866	ENST00000625480.2	1760	ENSG00000237298	TTN-AS1
842	ID:chr8:60051598:60052260	chr8	60051598	60052260	663	*	64.6682	1.90286	0.0154777	1.41305	3.88601	0.342179	0.0122501	8.07551	0.00781543	5.47574	0.996253	0.385168	0.239616	ID:chr8:60051598:60052260:up	chr8	60051598	60052260	663	*	69.7754	2.08363	0.00731041	1.701	3.79744	0.348118	0.014451	7.50228	0.0202275	4.8745	0.557756	0.783951	0.0530339	Intron (ENST00000665094.1/ENST00000665094.1, intron 2 of 3)	8	60222649	60232673	10025	2	767	ENST00000528666.1	180413	ENSG00000178538	CA8
179	ID:chr12:112926256:112926865	chr12	112926256	112926865	610	*	84.3921	1.94625	0.0157201	1.38128	0.34482	0.899885	0.0134225	8.80212	0.00374948	6.2353	0.629764	0.415125	0.276415	ID:chr12:112926256:112926865:up	chr12	112926256	112926865	610	*	85.186	1.97291	0.0309569	1.28422	0.170627	0.96494	0.00514104	9.05586	0.0038346	6.98604	0.300861	0.841516	0.0566184	Intron (ENST00000551241.5/4938, intron 5 of 5)	12	112919486	112932142	12657	1	4938	ENST00000540589.2	6770	ENSG00000089127	OAS1
281	ID:chr15:59244284:59244983	chr15	59244284	59244983	700	*	71.98	1.6547	0.0158971	1.25813	0.665695	0.859728	0.0117125	1.04792	0.549179	0.216299	0.382294	0.73047	0.120857	ID:chr15:59244284:59244983:up	chr15	59244284	59244983	700	*	65.4056	1.5307	0.0445687	1.05086	1.65701	0.40738	0.0535666	0.825346	0.75955	0.120458	0.140862	0.94707	0.0217752	Intron (ENST00000288235.9/4643, intron 4 of 27)	15	59163219	59227590	64372	2	4643	ENST00000559269.5	-16694	ENSG00000157483	MYO1E
264	ID:chr14:69354396:69355132	chr14	69354396	69355132	737	*	164.583	1.03192	0.0159303	0.838851	0.727507	0.459078	0.117555	0.8308	0.557189	0.208007	-0.262953	0.774222	-0.109315	ID:chr14:69354396:69355132:up	chr14	69354396	69355132	737	*	172.303	1.08089	0.0390798	0.803192	0.855966	0.459761	0.0891651	0.379019	0.884568	0.0659608	-0.764417	0.399314	-0.196344	Promoter (2-3kb)	14	69352029	69353968	1940	1	57452	ENST00000556829.1	2367	ENSG00000100626	GALNT16
613	ID:chr3:58324239:58325068	chr3	58324239	58325068	830	*	56.5796	2.08174	0.016002	1.50636	-0.0338428	0.99128	-0.0012832	8.68318	0.00536324	5.95453	0.157261	0.929926	0.0318759	ID:chr3:58324239:58325068:up	chr3	58324239	58325068	830	*	53.2308	2.07723	0.0356717	1.29092	-1.56744	0.524213	-0.0355058	6.79601	0.0571204	3.12712	-0.260436	0.920276	-0.0238245	3' UTR	3	58332880	58425151	92272	1	54899	ENST00000302779.9	-7812	ENSG00000168297	PXK
379	ID:chr17:8118562:8120682	chr17	8118562	8120682	2121	*	719.796	0.55068	0.0161586	0.479325	-0.163767	0.846585	-0.0440298	0.754766	0.120094	0.4824	0.406686	0.266076	0.30966	ID:chr17:8118562:8120682:up	chr17	8118562	8120682	2121	*	686.009	0.439985	0.0472508	0.367314	-0.0647477	0.948936	-0.0177514	0.569585	0.319171	0.318969	0.26201	0.626085	0.145926	Promoter (<=1kb)	17	8096375	8119047	22673	2	59344	ENST00000318227.3	0	ENSG00000179148	ALOXE3
690	ID:chr5:66553748:66554839	chr5	66553748	66554839	1092	*	230.572	0.932311	0.0163422	0.763773	-0.0955285	0.955175	-0.0114419	1.22061	0.215056	0.456568	0.40628	0.396814	0.269495	ID:chr5:66553748:66554839:up	chr5	66553748	66554839	1092	*	256.232	1.13445	0.00751851	0.956872	0.621908	0.492602	0.115112	1.02392	0.419875	0.284879	0.773674	0.0550738	0.603331	Distal Intergenic	5	66596361	67169595	573235	1	375449	ENST00000403625.6	-41522	ENSG00000069020	MAST4
357	ID:chr17:47735570:47735947	chr17	47735570	47735947	378	*	112.571	1.1093	0.0169601	0.897056	-0.299141	0.919622	-0.0103503	1.79856	0.15467	0.649907	0.553379	0.527878	0.213317	ID:chr17:47735570:47735947:up	chr17	47735570	47735947	378	*	122.776	1.34489	0.0142655	1.08518	0.00985885	0.998314	0.000570277	2.20231	0.0963942	0.891861	0.176392	0.930459	0.0272728	Promoter (2-3kb)	17	47733425	47742806	9382	1	30009	ENST00000581328.1	2145	ENSG00000073861	TBX21
654	ID:chr5:125408393:125408962	chr5	125408393	125408962	570	*	51.9667	2.2162	0.0169781	1.46522	-0.127967	0.971612	-0.00407885	8.46454	0.00867976	5.46926	-2.11086	0.0891801	-0.510444	ID:chr5:125408393:125408962:up	chr5	125408393	125408962	570	*	54.3017	2.26763	0.0139044	1.72527	-0.659027	0.81356	-0.0177348	7.94039	0.0240515	4.75338	0.465876	0.792459	0.0588434	Intron (ENST00000647105.1/101927421, intron 3 of 6)	5	125325350	125367734	42385	1	101927421	ENST00000625219.1	83043		LOC101927421
86	ID:chr10:17216255:17216661	chr10	17216255	17216661	407	*	55.7447	1.77789	0.0175221	1.32803	-0.557748	0.890685	-0.00759577	-0.0910547	0.974798	-0.0141482	1.80116	0.147133	0.376616	ID:chr10:17216255:17216661:up	chr10	17216255	17216661	407	*	74.3162	2.37935	0.000675268	2.07869	-0.00961052	0.998357	-7.92524e-05	0.927458	0.742773	0.128723	1.97173	0.125287	0.201288	Promoter (<=1kb)	10	17214256	17216290	2035	2	100507347	ENST00000664157.1	0	ENSG00000229124	VIM-AS1
207	ID:chr12:40192401:40193397	chr12	40192401	40193397	997	*	295.721	0.741825	0.0175221	0.620705	-0.0726852	0.965612	-0.00914396	0.0725706	0.94437	0.031104	0.691326	0.0872741	0.53445	ID:chr12:40192401:40193397:up	chr12	40192401	40193397	997	*	317.192	0.921016	0.0119991	0.771345	0.44727	0.627112	0.0796042	-0.106661	0.95246	-0.0355365	0.691879	0.134854	0.469993	Intron (ENST00000641941.1/105369734, intron 1 of 6)	12	40196744	40283952	87209	1	120892	ENST00000416796.5	-3347	ENSG00000188906	LRRK2
49	ID:chr1:24481202:24481725	chr1	24481202	24481725	524	*	61.9482	1.95431	0.0175464	1.40243	3.90887	0.147214	0.0391799	8.15892	0.00797891	5.47565	-0.590269	0.735412	-0.0895947	ID:chr1:24481202:24481725:up	chr1	24481202	24481725	524	*	69.4935	2.1238	0.0145694	1.62225	3.79912	0.249122	0.0167974	8.77689	0.00595753	6.58096	-1.20428	0.550068	-0.0743907	Distal Intergenic	1	24502351	24536800	34450	1	11123	ENST00000538532.6	-20626	ENSG00000117602	RCAN3
831	ID:chr8:29225801:29226806	chr8	29225801	29226806	1006	*	102.494	1.5184	0.0180206	1.14179	-0.520367	0.817048	-0.0230514	1.33649	0.446346	0.285511	-0.203098	0.865725	-0.065264	ID:chr8:29225801:29226806:up	chr8	29225801	29226806	1006	*	103.782	1.44282	0.0303472	1.06682	-0.263459	0.929459	-0.00758528	0.641506	0.832174	0.088586	-0.0747426	0.969243	-0.0128608	Intron (ENST00000524189.6/23303, intron 2 of 39)	8	29150297	29263062	112766	2	23303	ENST00000523968.1	36256	ENSG00000197892	KIF13B
395	ID:chr18:58091189:58091659	chr18	58091189	58091659	471	*	61.0297	1.95446	0.0180404	1.36511	2.9114	0.392902	0.0241912	5.53517	0.004588	4.64407	-0.00303693	0.998804	-0.000290827	ID:chr18:58091189:58091659:up	chr18	58091189	58091659	471	*	80.6861	2.57007	0.000115286	2.31625	3.0763	0.316445	0.0248058	5.10544	0.0104693	4.19211	0.654024	0.53217	0.142377	Promoter (<=1kb)	18	58090791	58165839	75049	1	23327	ENST00000587547.1	398	ENSG00000049759	NEDD4L
649	ID:chr4:99855718:99856514	chr4	99855718	99856514	797	*	115.161	1.28093	0.0181935	1.00406	5.40278	0.486634	0.00500897	3.45434	0.000734521	3.27487	1.13919	0.326182	0.265633	ID:chr4:99855718:99856514:up	chr4	99855718	99856514	797	*	120.241	1.32542	0.0305781	0.991509	4.75784	0.584368	0.00306661	3.00161	0.0220114	2.15626	1.35647	0.323654	0.140581	Intron (ENST00000512369.2/27071, intron 4 of 8)	4	99864872	99869614	4743	1	27071	ENST00000514301.1	-8358	ENSG00000070190	DAPP1
778	ID:chr7:116316923:116317651	chr7	116316923	116317651	729	*	71.3638	1.38007	0.0183306	1.08609	-0.618702	0.803888	-0.0215379	0.615603	0.759754	0.114926	-1.10674	0.350553	-0.244671	ID:chr7:116316923:116317651:up	chr7	116316923	116317651	729	*	70.8989	1.45809	0.0235845	1.14066	-0.559999	0.824883	-0.0182834	0.690416	0.793918	0.105344	-0.121325	0.970277	-0.0083619	Intron (ENST00000490906.5/ENST00000490906.5, intron 3 of 5)	7	116289878	116506108	216231	1	858	ENST00000462876.5	27045	ENSG00000105971	CAV2
735	ID:chr6:167120365:167123180	chr6	167120365	167123180	2816	*	640.62	-0.530329	0.0183798	-0.460734	0.0019729	0.998354	0.000335244	-0.312691	0.611224	-0.172501	-0.152091	0.726525	-0.113298	ID:chr6:167120365:167123180:down	chr6	167120365	167123180	2816	*	640.803	-0.546513	0.0227468	-0.458595	0.129636	0.867035	0.04121	0.0648109	0.959822	0.029581	0.0961662	0.899531	0.0505145	Promoter (<=1kb)	6	167120866	167137657	16792	1	1235	ENST00000643861.1	0	ENSG00000112486	CCR6
766	ID:chr6:6390775:6393230	chr6	6390775	6393230	2456	*	478.926	0.637499	0.0185071	0.541146	1.1438	0.149139	0.765348	0.0399485	0.964596	0.019982	-0.37172	0.367891	-0.266599	ID:chr6:6390775:6393230:up	chr6	6390775	6393230	2456	*	481.544	0.658248	0.016904	0.555749	1.26877	0.0655773	1.02215	-0.0803207	0.954566	-0.0334644	-0.015307	0.984461	-0.00852478	Intron (ENST00000429345.5/285780, intron 4 of 7)	6	6266713	6321013	54301	2	2162	ENST00000414279.5	-69762	ENSG00000124491	F13A1
199	ID:chr12:14956169:14956698	chr12	14956169	14956698	530	*	95.6625	1.28544	0.0188546	1.00789	-0.0733921	0.981434	-0.00330457	1.63051	0.237197	0.485994	-0.162549	0.915682	-0.0387762	ID:chr12:14956169:14956698:up	chr12	14956169	14956698	530	*	108.667	1.51015	0.0139518	1.20765	0.576738	0.732738	0.0353138	2.26984	0.151449	0.713497	0.424756	0.808848	0.0573273	5' UTR	12	14947877	14961266	13390	2	397	ENST00000541380.5	4568	ENSG00000111348	ARHGDIB
159	ID:chr11:66080241:66081786	chr11	66080241	66081786	1546	*	334.01	-0.727845	0.0194564	-0.607811	-0.782232	0.501316	-0.0782816	-0.541737	0.525427	-0.223667	-0.410795	0.483178	-0.237075	ID:chr11:66080241:66081786:down	chr11	66080241	66081786	1546	*	329.774	-0.762666	0.0171529	-0.636501	-0.764182	0.396274	-0.14255	-0.840909	0.355745	-0.32222	-0.483344	0.507171	-0.183584	Promoter (2-3kb)	11	66083973	66211228	127256	1	55690	ENST00000533756.5	-2187	ENSG00000175115	PACS1
779	ID:chr7:117011559:117012461	chr7	117011559	117012461	903	*	72.4118	1.60063	0.0195866	1.19681	0.560945	0.878904	0.0116904	-0.0271308	0.990606	-0.00555489	-0.648318	0.646432	-0.128854	ID:chr7:117011559:117012461:up	chr7	117011559	117012461	903	*	73.2321	1.62556	0.0486204	1.00753	1.30979	0.545265	0.0408081	-1.09385	0.613185	-0.18757	-1.17696	0.436433	-0.112734	Promoter (2-3kb)	7	117014888	117230103	215216	1	7982	ENST00000422922.5	-2427	ENSG00000004866	ST7
618	ID:chr3:77050947:77051351	chr3	77050947	77051351	405	*	18.1814	3.59269	0.0197274	0.0973637	2.56563	0.619697	0.00933651	-2.93998	0.254244	-0.686788	0.193649	0.9751	0.00466781	ID:chr3:77050947:77051351:up	chr3	77050947	77051351	405	*	18.8578	3.39025	0.0455012	0.0545295	2.312	0.654404	0.00987489	-2.66003	0.546849	-0.301784	0.957616	0.884722	0.0123907	Intron (ENST00000487694.7/6092, intron 2 of 26)	3	77040730	77647116	606387	1	6092	ENST00000473767.5	10217	ENSG00000185008	ROBO2
442	ID:chr2:132139560:132140251	chr2	132139560	132140251	692	*	57.595	1.70975	0.0198734	1.29283	0.199501	0.950868	0.00735313	1.941	0.364845	0.400009	-0.509995	0.724105	-0.105803	ID:chr2:132139560:132140251:up	chr2	132139560	132140251	692	*	70.9603	1.96373	0.0193164	1.45183	0.781397	0.673258	0.0370335	2.99853	0.194924	0.772467	0.721322	0.540074	0.127855	Distal Intergenic	2	132147591	132152738	5148	2	554226	ENST00000465868.5	12487	ENSG00000163046	ANKRD30BL
810	ID:chr8:115576458:115576607	chr8	115576458	115576607	150	*	13.0976	3.64762	0.0200159	2.25046	2.6051	0.642254	0.00388238	5.93112	0.19106	1.13933	0.401854	0.918129	0.0193623	ID:chr8:115576458:115576607:up	chr8	115576458	115576607	150	*	16.5678	4.19245	0.0131835	0.0612969	2.28022	0.730505	0.00312028	7.67735	0.095081	2.27748	0.378338	0.930692	0.0141609	Intron (ENST00000640765.1/7227, intron 4 of 5)	8	115413814	115620070	206257	2	7227	ENST00000519076.5	43463	ENSG00000104447	TRPS1
339	ID:chr17:27473156:27474200	chr17	27473156	27474200	1045	*	238.512	0.731248	0.0201082	0.611213	0.125724	0.914705	0.0242185	1.05836	0.125351	0.540722	0.195842	0.746425	0.120343	ID:chr17:27473156:27474200:up	chr17	27473156	27474200	1045	*	259.36	0.92697	0.00421215	0.810836	-0.0489784	0.976887	-0.00799541	1.1297	0.138787	0.517848	0.380937	0.596006	0.153758	Promoter (1-2kb)	17	27472013	27582935	110923	1	8844	ENST00000582311.1	1143	ENSG00000141068	KSR1
505	ID:chr20:25318308:25319327	chr20	25318308	25319327	1020	*	178.572	1.46117	0.0201286	1.08091	0.0695744	0.977066	0.00547826	6.07975	0.000188068	5.4692	0.385076	0.611801	0.181813	ID:chr20:25318308:25319327:up	chr20	25318308	25319327	1020	*	197.279	1.68313	0.00485716	1.40503	-0.253125	0.911902	-0.0128731	6.18225	0.000240998	5.69992	0.434245	0.672767	0.112052	Promoter (<=1kb)	20	25303578	25319825	16248	2	26090	ENST00000672001.1	498	ENSG00000100997	ABHD12
595	ID:chr3:18444200:18446218	chr3	18444200	18446218	2019	*	952.828	-0.477717	0.0206929	-0.4176	-0.392705	0.478975	-0.165136	-0.145753	0.793921	-0.0892311	0.130385	0.739325	0.102838	ID:chr3:18444200:18446218:down	chr3	18444200	18446218	2019	*	951.881	-0.487179	0.0160225	-0.425403	-0.443441	0.439372	-0.184205	-0.372296	0.624598	-0.18157	-0.0493305	0.948582	-0.0286015	Promoter (<=1kb)	3	18445024	18526508	81485	1	101927777	ENST00000414198.5	0		SATB1-AS1
594	ID:chr3:179180774:179182455	chr3	179180774	179182455	1682	*	75.9715	1.61949	0.0209115	1.17988	1.50021	0.3894	0.0662472	3.34009	0.0504484	1.97353	-0.0586049	0.962597	-0.0200876	ID:chr3:179180774:179182455:up	chr3	179180774	179182455	1682	*	81.5885	1.67642	0.0323409	1.16385	1.61756	0.321454	0.0719236	4.13098	0.0234644	3.01581	0.275418	0.822969	0.0692378	Intron (ENST00000477735.1/5290, intron 1 of 1)	3	179149527	179199179	49653	1	5290	ENST00000468036.1	31247	ENSG00000121879	PIK3CA
625	ID:chr4:1055707:1056838	chr4	1055707	1056838	1132	*	260.361	-0.78168	0.021056	-0.647388	-0.476485	0.76018	-0.0327349	-1.63123	0.0217912	-1.064	-0.375256	0.591391	-0.190169	ID:chr4:1055707:1056838:down	chr4	1055707	1056838	1132	*	257.391	-0.791023	0.0413239	-0.614237	-0.365643	0.771084	-0.0418212	-1.83673	0.0112653	-1.28342	-0.284952	0.784109	-0.0835024	Promoter (1-2kb)	4	1056250	1058427	2178	2	285498	ENST00000514024.5	1589	ENSG00000178222	RNF212
503	ID:chr2:99489336:99490790	chr2	99489336	99490790	1455	*	1682.47	-0.380264	0.0210847	-0.34134	-0.314141	0.554625	-0.132699	-0.617242	0.048216	-0.491727	-0.00172515	0.996944	-0.00108776	ID:chr2:99489336:99490790:down	chr2	99489336	99490790	1455	*	1645.3	-0.456151	0.00239357	-0.415003	-0.107272	0.876175	-0.0389564	-0.716924	0.0468743	-0.53941	-0.109924	0.723001	-0.0883025	Promoter (<=1kb)	2	99400475	99489973	89499	2	51455	ENST00000393445.7	0	ENSG00000135945	REV1
263	ID:chr14:68785267:68787361	chr14	68785267	68787361	2095	*	488.259	0.771419	0.0211371	0.635852	0.602217	0.441272	0.154144	2.36985	4.61965e-07	2.33612	0.025784	0.981196	0.0117123	ID:chr14:68785267:68787361:up	chr14	68785267	68787361	2095	*	561.401	1.05498	9.69059e-05	0.97038	0.476068	0.579533	0.0951301	2.24841	4.69277e-05	2.17223	-0.379289	0.728912	-0.0965088	Downstream (<1kb)	14	68787660	68791243	3584	2	677	ENST00000555997.1	3882	ENSG00000185650	ZFP36L1
752	ID:chr6:36691819:36692687	chr6	36691819	36692687	869	*	289.436	-0.810036	0.0211817	-0.663823	0.778476	0.551619	0.0665868	-1.00238	0.272589	-0.386201	0.105817	0.923239	0.042034	ID:chr6:36691819:36692687:down	chr6	36691819	36692687	869	*	274.574	-1.01329	0.00437606	-0.876093	0.744503	0.600986	0.0515407	-1.01091	0.372378	-0.313427	-0.215069	0.852133	-0.060816	Distal Intergenic	6	36697826	36733184	35359	1	401258	ENST00000612677.6	-5139	ENSG00000255587	RAB44
862	ID:chr9:124238760:124240134	chr9	124238760	124240134	1375	*	203.796	0.836613	0.0211817	0.685644	0.60194	0.665881	0.0512948	1.78653	0.00929892	1.32475	-0.725255	0.158832	-0.489565	ID:chr9:124238760:124240134:up	chr9	124238760	124240134	1375	*	216.345	0.926138	0.0416204	0.701898	0.582414	0.70572	0.041961	2.35641	0.00596368	1.94442	-0.357483	0.715658	-0.104471	Distal Intergenic	9	124257606	124352438	94833	1	10783	ENST00000540326.5	-17472	ENSG00000119408	NEK6
411	ID:chr19:17404940:17406672	chr19	17404940	17406672	1733	*	509.669	0.80918	0.0214343	0.65745	0.303347	0.797705	0.0408205	2.22747	0.000269438	2.11366	0.338078	0.539336	0.208209	ID:chr19:17404940:17406672:up	chr19	17404940	17406672	1733	*	489.751	0.704548	0.0499192	0.541835	0.585053	0.479924	0.126359	1.84935	0.00802503	1.35573	-0.209255	0.822499	-0.0771835	Promoter (<=1kb)	19	17405686	17414611	8926	1	105221694	ENST00000646744.1	0	ENSG00000282851	BISPR
869	ID:chr9:130870959:130871541	chr9	130870959	130871541	583	*	44.728	2.19905	0.0215238	1.40564	1.06561	0.699289	0.0216677	6.32704	0.0760649	2.37831	-0.0355355	0.991123	-0.00263843	ID:chr9:130870959:130871541:up	chr9	130870959	130871541	583	*	50.4092	2.41385	0.0185018	1.67813	-0.552898	0.914464	-0.00623128	8.19192	0.0210737	5.0057	0.0365536	0.991201	0.00232406	Intron (ENST00000372348.7/25, intron 4 of 10)	9	130892707	130896812	4106	2	347148	ENST00000623824.2	25271	ENSG00000188710	QRFP
881	ID:chr9:76576329:76576848	chr9	76576329	76576848	520	*	110.245	1.13796	0.0215313	0.899944	-0.296983	0.917686	-0.0108677	0.600653	0.718366	0.133209	-0.102433	0.935027	-0.0342282	ID:chr9:76576329:76576848:up	chr9	76576329	76576848	520	*	135.621	1.51972	0.0112229	1.22889	-0.380836	0.892931	-0.0131015	0.205982	0.948651	0.0344499	0.0823202	0.965976	0.0160299	Intron (ENST00000648797.1/2650, intron 7 of 12)	9	76614008	76615162	1155	2	158471	ENST00000464414.1	38314	ENSG00000106772	PRUNE2
102	ID:chr10:48279141:48279612	chr10	48279141	48279612	472	*	28.6968	2.76904	0.0215504	0.18347	1.59595	0.605881	0.0140462	7.14261	0.0587966	2.80122	0.716296	0.672549	0.107624	ID:chr10:48279141:48279612:up	chr10	48279141	48279612	472	*	34.8293	3.07591	0.0242032	0.0760722	2.47801	0.235022	0.0421594	8.2485	0.0385754	4.01782	1.22867	0.381692	0.130079	Distal Intergenic	10	48156562	48274696	118135	2	143162	ENST00000374201.8	-4445	ENSG00000170324	FRMPD2
637	ID:chr4:2412912:2413568	chr4	2412912	2413568	657	*	166.289	1.02577	0.0215504	0.815058	0.680444	0.679685	0.0422708	2.2787	0.0086598	1.83127	-0.163364	0.870187	-0.0664223	ID:chr4:2412912:2413568:up	chr4	2412912	2413568	657	*	164.644	1.00213	0.0343251	0.77282	0.628431	0.712895	0.0383883	1.97052	0.0551897	0.998595	0.100751	0.946993	0.0265863	Intron (ENST00000290974.6/57732, intron 1 of 12)	4	2330162	2418609	88448	2	57732	ENST00000503000.1	5041	ENSG00000159733	ZFYVE28
132	ID:chr11:107840353:107841107	chr11	107840353	107841107	755	*	121.829	1.58269	0.0216642	1.14061	0.320496	0.819018	0.0349371	6.53515	0.00234143	5.43256	0.0538207	0.974948	0.0130589	ID:chr11:107840353:107841107:up	chr11	107840353	107841107	755	*	131.211	1.74464	0.0156117	1.33364	-0.373864	0.797003	-0.0348773	6.66001	0.00274925	5.75245	0.87934	0.373531	0.192147	3' UTR	11	107792615	107858561	65947	2	54733	ENST00000375682.8	17454	ENSG00000110660	SLC35F2
724	ID:chr6:155340710:155341723	chr6	155340710	155341723	1014	*	76.8305	1.41703	0.0217132	1.08113	6.00894	0.440514	0.0054964	0.350188	0.854725	0.0718952	0.728993	0.325416	0.342242	ID:chr6:155340710:155341723:up	chr6	155340710	155341723	1014	*	91.2247	1.62957	0.00089859	1.45623	4.94748	0.570205	0.00338617	2.13365	0.224725	0.535673	0.919189	0.295004	0.25204	Distal Intergenic	6	155297081	155314493	17413	2	51106	ENST00000475849.1	-26217	ENSG00000029639	TFB1M
22	ID:chr1:172697583:172699613	chr1	172697583	172699613	2031	*	214.883	0.884304	0.0217204	0.717441	-0.259819	0.879479	-0.0220997	0.740992	0.454528	0.261996	0.993478	0.0898423	0.686442	ID:chr1:172697583:172699613:up	chr1	172697583	172699613	2031	*	225.14	1.01436	0.00793905	0.861873	0.306268	0.860422	0.0209645	1.17417	0.253073	0.400012	0.937185	0.30619	0.235646	Distal Intergenic	1	172659144	172666075	6932	1	356	ENST00000340030.4	38439	ENSG00000117560	FASLG
375	ID:chr17:78139733:78140894	chr17	78139733	78140894	1162	*	561.386	0.617277	0.0218577	0.522569	0.257605	0.686082	0.0859949	1.4012	0.00975626	0.991874	-0.158278	0.702361	-0.119846	ID:chr17:78139733:78140894:up	chr17	78139733	78140894	1162	*	586.669	0.680863	0.0233057	0.562214	-0.192047	0.802558	-0.0528489	1.70952	0.0115517	1.16962	-0.223945	0.63116	-0.139581	Promoter (1-2kb)	17	78138363	78141229	2867	1	147138	ENST00000591144.1	1370	ENSG00000167895	TMC8
324	ID:chr16:68084313:68085986	chr16	68084313	68085986	1674	*	1604.01	-0.399336	0.0221447	-0.357318	-0.102537	0.886305	-0.0369482	-0.139555	0.754126	-0.093523	0.0630075	0.836754	0.0552423	ID:chr16:68084313:68085986:down	chr16	68084313	68085986	1674	*	1625.98	-0.340323	0.0162286	-0.305987	0.0944227	0.876213	0.0414479	-0.512971	0.161071	-0.371222	-0.0252108	0.961664	-0.0188984	Promoter (<=1kb)	16	68084751	68192212	107462	1	4775	ENST00000553077.5	0	ENSG00000072736	NFATC3
794	ID:chr7:47481069:47482884	chr7	47481069	47482884	1816	*	399.267	0.635215	0.0222922	0.534097	0.844711	0.172009	0.568353	-0.0994646	0.901729	-0.0509596	0.350363	0.450504	0.238174	ID:chr7:47481069:47482884:up	chr7	47481069	47482884	1816	*	428.714	0.796815	0.000991124	0.717497	0.975032	0.0964044	0.75737	0.447685	0.55418	0.21324	0.51897	0.264523	0.319463	Promoter (<=1kb)	7	47424159	47481285	57127	2	64759	ENST00000415929.5	0	ENSG00000136205	TNS3
664	ID:chr5:138459170:138459611	chr5	138459170	138459611	442	*	170.451	1.00745	0.0224869	0.799807	-0.0208574	0.989666	-0.00284935	-0.19906	0.878106	-0.0638717	0.912719	0.0734783	0.672788	ID:chr5:138459170:138459611:up	chr5	138459170	138459611	442	*	187.157	1.2068	0.00326691	1.05035	-1.0836	0.238471	-0.257072	0.22042	0.911002	0.0576768	0.700007	0.299033	0.300679	Distal Intergenic	5	138465479	138469303	3825	1	1958	ENST00000239938.5	-5868	ENSG00000120738	EGR1
843	ID:chr8:63199979:63200567	chr8	63199979	63200567	589	*	72.1978	1.32738	0.0227423	1.02948	0.917088	0.606635	0.0439141	0.8766	0.546662	0.213665	1.13027	0.27084	0.337533	ID:chr8:63199979:63200567:up	chr8	63199979	63200567	589	*	72.1699	1.32514	0.0462292	0.95787	0.277726	0.922609	0.0104136	0.802891	0.705732	0.146239	1.26543	0.239418	0.220626	Intron (ENST00000617200.1/253943, intron 3 of 3)	8	63187530	63189042	1513	1	253943	ENST00000518373.1	12449	ENSG00000185728	YTHDF3
651	ID:chr5:100889179:100890355	chr5	100889179	100890355	1177	*	49.4933	1.91397	0.0228174	1.37621	0.446792	0.90917	0.0089614	8.19099	0.00651686	5.66596	0.00588225	0.997609	0.00191811	ID:chr5:100889179:100890355:up	chr5	100889179	100890355	1177	*	57.2933	2.18979	0.0123372	1.72627	1.15709	0.606656	0.0349664	8.59247	0.00564574	6.53822	-1.24038	0.523321	-0.0790017	Promoter (<=1kb)	5	100886352	100890882	4531	2	7903	ENST00000507360.2	527	ENSG00000113532	ST8SIA4
552	ID:chr22:23844448:23845008	chr22	23844448	23845008	561	*	182.522	-0.965983	0.0228428	-0.769712	1.35048	0.379401	0.0805496	-0.735325	0.507707	-0.234167	0.218422	0.844655	0.0772523	ID:chr22:23844448:23845008:down	chr22	23844448	23845008	561	*	182.096	-0.938966	0.0215349	-0.768262	1.21034	0.460628	0.0646385	-1.56293	0.112827	-0.636343	0.650275	0.455202	0.185842	Distal Intergenic	22	23834503	23839128	4626	2	91319	ENST00000290730.11	-5320	ENSG00000099958	DERL3
387	ID:chr18:48833931:48835176	chr18	48833931	48835176	1246	*	205.935	0.902999	0.022855	0.727249	0.0944418	0.96267	0.00918403	1.17393	0.249821	0.418088	5.18108e-05	0.999935	0.000721103	ID:chr18:48833931:48835176:up	chr18	48833931	48835176	1246	*	206.714	0.910312	0.0420561	0.69063	0.367302	0.805415	0.0321506	1.42738	0.228912	0.438969	-0.674855	0.433333	-0.192798	Exon (ENST00000590649.1/ENST00000590649.1, exon 1 of 2)	18	48760182	48860565	100384	1	9811	ENST00000587860.1	73749	ENSG00000134030	CTIF
377	ID:chr17:78385846:78386925	chr17	78385846	78386925	1080	*	178.312	1.04727	0.0228827	0.824487	-0.613411	0.731459	-0.033647	0.153101	0.928149	0.0384604	-0.371105	0.63318	-0.171297	ID:chr17:78385846:78386925:up	chr17	78385846	78386925	1080	*	177.234	1.04456	0.0358024	0.793121	0.185777	0.926559	0.0137529	0.160949	0.955536	0.0318083	-0.754541	0.326187	-0.258809	Intron (ENST00000586325.5/9489, intron 2 of 3)	17	78378697	78419596	40900	1	9489	ENST00000585521.2	7149	ENSG00000087157	PGS1
882	ID:chr9:78296564:78297829	chr9	78296564	78297829	1266	*	537.245	0.615457	0.0229439	0.519032	0.0779902	0.953191	0.0145929	1.46883	0.00478251	1.10872	0.0963753	0.860493	0.0673361	ID:chr9:78296564:78297829:up	chr9	78296564	78297829	1266	*	595.162	0.861251	0.0046498	0.749502	0.429574	0.590465	0.0993913	2.15939	0.000236308	2.02759	-0.194406	0.722094	-0.112519	Promoter (<=1kb)	9	78297125	78330093	32969	1	29968	ENST00000376588.4	0	ENSG00000135069	PSAT1
240	ID:chr13:46165525:46166390	chr13	46165525	46166390	866	*	165.587	0.836234	0.0229583	0.688213	-0.642896	0.535318	-0.0908889	0.562491	0.581069	0.197831	0.508958	0.590457	0.182562	ID:chr13:46165525:46166390:up	chr13	46165525	46166390	866	*	179.127	1.00675	0.026225	0.79752	0.0715234	0.966946	0.0103852	0.422794	0.792469	0.113314	1.08058	0.16574	0.475453	Promoter (2-3kb)	13	46152781	46168519	15739	2	3936	ENST00000416500.5	2129	ENSG00000136167	LCP1
726	ID:chr6:156828208:156828714	chr6	156828208	156828714	507	*	92.5174	1.79711	0.023233	1.14184	0.213505	0.963666	0.00397121	5.33858	0.0114993	4.1374	0.127176	0.943671	0.026796	ID:chr6:156828208:156828714:up	chr6	156828208	156828714	507	*	89.954	1.80421	0.0486204	0.154771	0.652229	0.856725	0.0123985	5.03617	0.0311196	3.33369	0.228307	0.910725	0.031824	Promoter (<=1kb)	6	156829373	156902150	72778	1	57492	ENST00000636205.1	-659	ENSG00000049618	ARID1B
760	ID:chr6:42774791:42775614	chr6	42774791	42775614	824	*	235.175	0.747044	0.0234513	0.61668	0.329332	0.855333	0.0244184	1.12898	0.0919432	0.606818	0.14812	0.820511	0.0900561	ID:chr6:42774791:42775614:up	chr6	42774791	42775614	824	*	239.021	0.783208	0.0271563	0.636256	0.583347	0.676825	0.0478154	0.489883	0.683509	0.165709	-0.468087	0.57886	-0.149433	Intron (ENST00000614467.4/23506, intron 1 of 14)	6	42782027	42868560	86534	1	23506	ENST00000314073.9	-6413	ENSG00000112624	BICRAL
653	ID:chr5:119397573:119398450	chr5	119397573	119398450	878	*	85.3763	1.21267	0.0235332	0.942988	1.46055	0.372975	0.0750909	2.16656	0.0471149	1.25099	0.448474	0.659733	0.151491	ID:chr5:119397573:119398450:up	chr5	119397573	119398450	878	*	91.3395	1.33777	0.0246398	1.04607	1.46541	0.389007	0.0623808	2.76842	0.0213998	1.96577	0.692922	0.402998	0.210432	3' UTR	5	119356035	119394599	38565	1	25816	ENST00000415806.2	41538	ENSG00000145779	TNFAIP8
596	ID:chr3:187130411:187131111	chr3	187130411	187131111	701	*	123.918	1.34167	0.0236175	1.00298	1.04417	0.430855	0.0883108	3.83014	0.000176441	3.65805	0.478567	0.553801	0.205378	ID:chr3:187130411:187131111:up	chr3	187130411	187131111	701	*	128.356	1.37561	0.0373503	0.978761	1.77402	0.0296666	1.52244	3.92071	0.00125517	3.7033	-0.213454	0.885298	-0.0446071	Intron (ENST00000455270.5/116832, intron 1 of 1)	3	187120948	187139484	18537	2	116832	ENST00000455270.5	8373	ENSG00000163923	RPL39L
516	ID:chr20:57397597:57399276	chr20	57397597	57399276	1680	*	1557.91	-0.441505	0.0236399	-0.387801	-0.238214	0.689502	-0.0859575	-0.0955352	0.861449	-0.0600476	-0.065033	0.804901	-0.058345	ID:chr20:57397597:57399276:down	chr20	57397597	57399276	1680	*	1591.99	-0.360007	0.0319068	-0.314504	0.11656	0.848282	0.0479913	-0.191461	0.741654	-0.110982	-0.218411	0.348443	-0.180247	Intron (ENST00000356208.10/55544, intron 3 of 3)	20	57384160	57393062	8903	2	100291105	ENST00000417346.1	-4535	ENSG00000218018	RBM38-AS1
461	ID:chr2:199245104:199245285	chr2	199245104	199245285	182	*	12.2862	4.24502	0.0237132	0.0806374	2.15944	0.61483	0.0114213	5.93109	0.265641	0.83718	-2.76851	0.1102	-0.208308	ID:chr2:199245104:199245285:up	chr2	199245104	199245285	182	*	19.278	5.33141	0.00238614	0.0539189	-2.08705	0.768115	-0.00662894	8.27596	0.104221	2.11083	-1.8624	0.222361	-0.136579	Distal Intergenic	2	199308860	199329035	20176	2	23314	ENST00000473517.1	83750	ENSG00000119042	SATB2
671	ID:chr5:150656297:150657191	chr5	150656297	150657191	895	*	372.2	-0.563206	0.0237609	-0.48073	0.0878665	0.945881	0.0163862	-0.599171	0.35645	-0.306962	0.0463553	0.959244	0.0239936	ID:chr5:150656297:150657191:down	chr5	150656297	150657191	895	*	349.215	-0.8084	0.00746027	-0.695355	-0.214551	0.853089	-0.0343348	-0.803322	0.317624	-0.343144	-0.000534883	0.999667	9.14694e-05	3' UTR	5	150660874	150677015	16142	1	91977	ENST00000517768.5	-3683	ENSG00000164591	MYOZ3
172	ID:chr11:97260534:97260958	chr11	97260534	97260958	425	*	14.4759	3.37573	0.0238938	0.118549	-0.859964	0.818011	-0.0132992	7.35562	0.0625878	2.69551	0.501209	0.850378	0.0433504	ID:chr11:97260534:97260958:up	chr11	97260534	97260958	425	*	22.0926	3.87606	0.00257321	3.15778	-0.677216	0.860391	-0.00917703	7.71801	0.0555466	3.29484	0.133766	0.977881	0.00463029	Distal Intergenic	11	96508425	96514748	6324	1	105369443	ENST00000543403.1	752109	ENSG00000256684	LINC02737
116	ID:chr10:77309715:77310075	chr10	77309715	77310075	361	*	10.6058	3.55539	0.024094	2.36902	-1.23058	0.858135	-0.00460815	4.85314	0.278984	0.793151	-0.330414	0.915267	-0.0233308	ID:chr10:77309715:77310075:up	chr10	77309715	77310075	361	*	14.8043	3.30446	0.0423783	2.55721	1.07744	0.854866	0.00714222	6.87	0.194673	1.21122	-6.7173	0.0614615	-0.0477919	Promoter (<=1kb)	10	76877250	77309643	432394	2	3778	ENST00000639069.1	-72	ENSG00000156113	KCNMA1
316	ID:chr16:31873605:31875490	chr16	31873605	31875490	1886	*	804.87	0.509716	0.0241886	0.439339	0.24085	0.678598	0.0905275	0.97121	0.012359	0.72533	0.2733	0.40725	0.218967	ID:chr16:31873605:31875490:up	chr16	31873605	31875490	1886	*	783.524	0.440994	0.0318213	0.376644	0.059491	0.95196	0.0181077	0.651574	0.207278	0.390007	0.261137	0.545298	0.167353	Promoter (<=1kb)	16	31873807	31914725	40919	1	10308	ENST00000394846.7	0	ENSG00000185947	ZNF267
495	ID:chr2:64212493:64215075	chr2	64212493	64215075	2583	*	447.475	0.654066	0.0246332	0.545942	0.280187	0.806387	0.0415131	0.938698	0.14305	0.49756	0.315261	0.479956	0.21986	ID:chr2:64212493:64215075:up	chr2	64212493	64215075	2583	*	458.242	0.728763	0.00345372	0.642045	0.851022	0.190618	0.53308	1.00314	0.112378	0.537325	0.547786	0.119826	0.411779	Exon (ENST00000438115.6/100507006, exon 4 of 6)	2	64206975	64251355	44381	1	100507006	ENST00000413030.6	5518		LOC100507006
436	ID:chr2:10302262:10304125	chr2	10302262	10304125	1864	*	1281.13	-0.400615	0.0246809	-0.356473	-0.337617	0.663099	-0.0796711	-0.4477	0.209562	-0.330061	-0.112547	0.700425	-0.0967343	ID:chr2:10302262:10304125:down	chr2	10302262	10304125	1864	*	1251.87	-0.483964	0.00345577	-0.439752	0.134952	0.847454	0.0464364	-0.648119	0.150718	-0.424133	-0.223366	0.578107	-0.150878	Promoter (<=1kb)	2	10302889	10419847	116959	1	3241	ENST00000423674.5	0	ENSG00000115756	HPCAL1
506	ID:chr20:32040078:32041013	chr20	32040078	32041013	936	*	522.163	-0.65279	0.0251431	-0.543457	-0.310621	0.708064	-0.0703751	-0.128757	0.876066	-0.063348	-0.0265212	0.977885	-0.0126865	ID:chr20:32040078:32041013:down	chr20	32040078	32041013	936	*	521.215	-0.658946	0.0170984	-0.555184	0.00455789	0.998254	0.00156923	-0.553079	0.487154	-0.24762	-0.216178	0.850874	-0.0622236	Distal Intergenic	20	32052188	32101852	49665	1	3055	ENST00000538448.5	-11175	ENSG00000101336	HCK
759	ID:chr6:41958374:41958942	chr6	41958374	41958942	569	*	54.5593	1.57416	0.0252323	1.1727	1.91493	0.793014	0.00081326	0.395843	0.871363	0.0647593	1.63556	0.244432	0.249574	ID:chr6:41958374:41958942:up	chr6	41958374	41958942	569	*	58.6229	1.89679	0.00333998	1.63667	4.829	0.129847	0.0309703	1.23098	0.602464	0.194208	1.13729	0.637137	0.0577188	Intron (ENST00000616010.4/896, intron 2 of 4)	6	41934933	41941848	6916	2	896	ENST00000372991.8	-16526	ENSG00000112576	CCND3
83	ID:chr10:124091815:124093834	chr10	124091815	124093834	2020	*	1153.06	-0.421046	0.0256859	-0.372703	-0.467321	0.375099	-0.232967	-0.459482	0.284227	-0.308466	-0.0377805	0.925428	-0.0305101	ID:chr10:124091815:124093834:down	chr10	124091815	124093834	2020	*	1091.59	-0.624397	9.14371e-05	-0.581138	-0.341787	0.554344	-0.130021	-1.03205	0.0153476	-0.73764	-0.232338	0.416893	-0.179851	Promoter (<=1kb)	10	124007668	124092454	84787	2	51363	ENST00000346248.7	0	ENSG00000182022	CHST15
813	ID:chr8:124751532:124752349	chr8	124751532	124752349	818	*	250.765	0.873371	0.0256859	0.695702	0.304404	0.801926	0.0415751	0.797578	0.743314	0.126107	0.17277	0.671004	0.131572	ID:chr8:124751532:124752349:up	chr8	124751532	124752349	818	*	261.317	0.979445	0.0194056	0.790915	0.320134	0.800006	0.0383001	0.800293	0.800576	0.102646	-0.145959	0.812761	-0.0827308	Distal Intergenic	8	124550790	124728429	177640	2	9788	ENST00000518547.5	-23103	ENSG00000170873	MTSS1
467	ID:chr2:224910114:224910434	chr2	224910114	224910434	321	*	38.6093	2.21605	0.0258279	1.32717	2.93137	0.457901	0.0124799	7.74928	0.0198675	4.45675	0.518394	0.846262	0.0440987	ID:chr2:224910114:224910434:up	chr2	224910114	224910434	321	*	47.6653	2.36472	0.0472508	0.0961554	2.4844	0.574741	0.00724634	9.36825	0.00543089	6.88999	0.974227	0.751496	0.0383347	Intron (ENST00000409592.7/55619, intron 3 of 55)	2	224874700	224886254	11555	2	55619	ENST00000543715.1	-23860	ENSG00000135905	DOCK10
201	ID:chr12:24378534:24379395	chr12	24378534	24379395	862	*	115.221	1.07849	0.025924	0.840581	0.196884	0.946405	0.00728313	0.150148	0.925256	0.040601	0.266271	0.785505	0.104212	ID:chr12:24378534:24379395:up	chr12	24378534	24379395	862	*	127.412	1.27078	0.0290806	0.961414	-0.040236	0.994501	-0.000892414	-0.35061	0.876078	-0.0718249	0.669412	0.396867	0.220204	Intron (ENST00000646273.1/6660, intron 2 of 16)	12	23845999	24357430	511432	2	6660	ENST00000536729.2	-21104	ENSG00000134532	SOX5
350	ID:chr17:45247224:45248867	chr17	45247224	45248867	1644	*	1193.63	-0.392779	0.0265195	-0.35447	-0.452764	0.459896	-0.168294	-0.673896	0.0778419	-0.493149	0.0025048	0.996387	0.00222351	ID:chr17:45247224:45248867:down	chr17	45247224	45248867	1644	*	1190.9	-0.394476	0.0324367	-0.339515	-0.403999	0.474206	-0.168816	-0.730194	0.0602752	-0.529958	-0.460616	0.0606465	-0.386644	Promoter (<=1kb)	17	45247916	45269814	21899	1	100133991	ENST00000657572.1	0		MAP3K14-AS1
838	ID:chr8:38769442:38770630	chr8	38769442	38770630	1189	*	665.865	0.528159	0.0266133	0.45202	-0.276455	0.695759	-0.079494	0.0767619	0.915647	0.0428116	0.318183	0.320059	0.254555	ID:chr8:38769442:38770630:up	chr8	38769442	38770630	1189	*	664.189	0.511963	0.0361738	0.422667	0.323078	0.608422	0.106639	0.249123	0.794538	0.110466	0.391757	0.245783	0.285207	Intron (ENST00000519416.5/6867, intron 1 of 12)	8	38757299	38840618	83320	1	6867	ENST00000522752.5	12143	ENSG00000147526	TACC1
875	ID:chr9:21965011:21965759	chr9	21965011	21965759	749	*	89.2275	1.49676	0.026666	1.06748	0.287925	0.879251	0.021511	3.88441	0.00903533	3.27144	-0.521588	0.468371	-0.24819	ID:chr9:21965011:21965759:up	chr9	21965011	21965759	749	*	103.353	1.69431	0.0298661	1.18193	-0.440758	0.833518	-0.0220774	5.22646	0.000485	4.8865	0.626343	0.399651	0.22596	Promoter (1-2kb)	9	21966929	21967751	823	1	51198	ENST00000441769.3	-1170		CDKN2A-DT
830	ID:chr8:28411585:28412748	chr8	28411585	28412748	1164	*	884.3	-0.493222	0.026941	-0.424879	-0.721348	0.246771	-0.401185	-0.0617694	0.929237	-0.0352612	-0.112353	0.774279	-0.088992	ID:chr8:28411585:28412748:down	chr8	28411585	28412748	1164	*	896.587	-0.45578	0.0301828	-0.387733	-0.242335	0.744129	-0.0652545	-0.0401035	0.976176	-0.0179572	-0.0227533	0.980089	-0.0110086	Intron (ENST00000521548.5/55893, intron 7 of 15)	8	28428424	28429412	989	2	157574	ENST00000522609.1	16664	ENSG00000214050	FBXO16
124	ID:chr10:92689144:92691219	chr10	92689144	92691219	2076	*	1539.36	-0.351111	0.0270497	-0.315322	-0.209784	0.720158	-0.0797716	-0.346609	0.460051	-0.221891	0.0555255	0.901851	0.0439409	ID:chr10:92689144:92691219:down	chr10	92689144	92691219	2076	*	1521.98	-0.39474	0.0276303	-0.343024	-0.288565	0.576148	-0.125631	-0.556592	0.312177	-0.319288	0.0191602	0.973765	0.0138228	Promoter (<=1kb)	10	92689955	92692483	2529	1	3087	ENST00000551454.1	0	ENSG00000152804	HHEX
837	ID:chr8:38527831:38528800	chr8	38527831	38528800	970	*	106.243	1.08757	0.0273034	0.844247	-0.142524	0.930385	-0.0165546	1.26495	0.259373	0.417432	0.468121	0.64528	0.156765	ID:chr8:38527831:38528800:up	chr8	38527831	38528800	970	*	112.639	1.14565	0.0210157	0.925724	-0.190734	0.898885	-0.0221393	1.23098	0.461262	0.263391	1.11723	0.12822	0.614906	Promoter (<=1kb)	8	38510834	38528662	17829	2	389649	ENST00000358138.1	0	ENSG00000196166	C8orf86
313	ID:chr16:29644403:29645858	chr16	29644403	29645858	1456	*	123.937	1.09869	0.0273222	0.845939	-1.04688	0.213537	-0.492329	1.99955	0.0626615	1.04544	-0.0989677	0.923161	-0.0414776	ID:chr16:29644403:29645858:up	chr16	29644403	29645858	1456	*	133.583	1.21502	0.0390798	0.885474	-1.20295	0.140657	-0.830709	2.91281	0.0101861	2.37964	0.37219	0.671509	0.12161	Distal Intergenic	16	29662979	29665527	2549	1	6693	ENST00000395389.2	-17121	ENSG00000197471	SPN
96	ID:chr10:38038296:38038829	chr10	38038296	38038829	534	*	32.4736	2.26105	0.0274184	1.37884	-0.692555	0.878246	-0.00897215	7.38363	0.0300688	3.86205	-0.230409	0.926888	-0.0250148	ID:chr10:38038296:38038829:up	chr10	38038296	38038829	534	*	33.6515	2.19852	0.0486758	1.20885	-4.05071	0.393156	-0.0166958	6.718	0.0812035	2.50669	0.402997	0.904473	0.0218424	Intron (ENST00000307441.13/7581, intron 5 of 5)	10	38010699	38054538	43840	1	7581	ENST00000478556.1	27597	ENSG00000189180	ZNF33A
857	ID:chr9:112012174:112013548	chr9	112012174	112013548	1375	*	156.746	1.04874	0.0274527	0.810778	0.164321	0.947542	0.00957253	-0.623781	0.566041	-0.204634	-0.00761631	0.994474	-0.0034995	ID:chr9:112012174:112013548:up	chr9	112012174	112013548	1375	*	159.124	1.08127	0.0427882	0.795854	1.13516	0.392442	0.0835638	-0.0442932	0.988138	-0.0107277	-0.078898	0.960987	-0.0189807	Distal Intergenic	9	112041083	112058471	17389	2	64420	ENST00000475283.2	44923	ENSG00000106868	SUSD1
580	ID:chr3:118951179:118951743	chr3	118951179	118951743	565	*	22.4613	3.1719	0.0275406	0.111205	0.931631	0.893937	0.00353204	5.68316	0.219475	1.005	-1.19883	0.637628	-0.0779902	ID:chr3:118951179:118951743:up	chr3	118951179	118951743	565	*	24.0251	2.98406	0.0422298	0.0789241	2.57431	0.54853	0.0109138	4.86998	0.403232	0.557921	-0.654774	0.958185	-0.00328558	Intron (ENST00000393775.7/152404, intron 1 of 6)	3	118943131	118947844	4714	1	100506765	ENST00000669213.1	8048	ENSG00000239877	IGSF11-AS1
310	ID:chr16:27408051:27408969	chr16	27408051	27408969	919	*	207.399	0.964786	0.027638	0.749879	0.526402	0.644935	0.0642623	-0.0862469	0.951049	-0.0275845	0.356867	0.603212	0.185893	ID:chr16:27408051:27408969:up	chr16	27408051	27408969	919	*	218.192	1.06916	0.0327501	0.809316	0.488413	0.72302	0.042185	-0.340234	0.849736	-0.0872259	0.21497	0.823838	0.0765388	Intron (ENST00000564089.5/50615, intron 2 of 9)	16	27402174	27452042	49869	1	50615	ENST00000337929.8	5877	ENSG00000103522	IL21R
880	ID:chr9:72443136:72444440	chr9	72443136	72444440	1305	*	174.114	1.09951	0.027638	0.832913	-0.172796	0.919507	-0.0171254	2.17467	0.0679577	1.11404	0.0113377	0.994856	0.00391486	ID:chr9:72443136:72444440:up	chr9	72443136	72444440	1305	*	211.712	1.50401	0.00200785	1.30144	-0.152911	0.944233	-0.0108871	2.50755	0.0517858	1.34576	0.604963	0.643268	0.100651	Distal Intergenic	9	72521608	72627969	106362	1	117531	ENST00000643676.1	-77168	ENSG00000165091	TMC1
18	ID:chr1:160738908:160739660	chr1	160738908	160739660	753	*	95.6454	1.62896	0.0277235	1.14962	0.50404	0.852044	0.0151794	9.03191	0.00151469	6.76767	0.629913	0.509684	0.213879	ID:chr1:160738908:160739660:up	chr1	160738908	160739660	753	*	110.837	1.87199	0.0232302	1.36541	0.512063	0.831753	0.0190828	9.68762	0.00088424	7.9148	1.02471	0.139265	0.56597	Promoter (<=1kb)	1	160739057	160754814	15758	1	57823	ENST00000441662.6	0	ENSG00000026751	SLAMF7
642	ID:chr4:40199604:40201207	chr4	40199604	40201207	1604	*	309.915	0.703278	0.0278027	0.574883	1.16776	0.259915	0.156985	0.419886	0.615839	0.180795	0.562246	0.268237	0.366568	ID:chr4:40199604:40201207:up	chr4	40199604	40201207	1604	*	306.21	0.678114	0.0264423	0.559169	1.07383	0.315019	0.12588	0.53106	0.619428	0.193281	0.306695	0.634233	0.143738	Promoter (<=1kb)	4	40200344	40243405	43062	1	399	ENST00000511121.5	0	ENSG00000168421	RHOH
688	ID:chr5:50440612:50441893	chr5	50440612	50441893	1282	*	714.055	-0.442494	0.0282418	-0.385631	0.389444	0.595277	0.103407	-0.465446	0.369701	-0.280268	-0.203187	0.604171	-0.154344	ID:chr5:50440612:50441893:down	chr5	50440612	50441893	1282	*	688.116	-0.58768	0.0327136	-0.480457	0.364231	0.630673	0.0901555	-0.798969	0.23266	-0.395898	-0.272439	0.494442	-0.181598	Promoter (<=1kb)	5	50396192	50441288	45097	2	133418	ENST00000303221.10	0	ENSG00000170571	EMB
700	ID:chr6:12957384:12957906	chr6	12957384	12957906	523	*	53.9033	2.37236	0.0284019	0.198638	0.376285	0.885483	0.01546	7.74926	0.0302607	3.87476	-0.550147	0.553715	-0.196269	ID:chr6:12957384:12957906:up	chr6	12957384	12957906	523	*	60.328	2.56329	0.0337101	0.0870092	-1.22139	0.657624	-0.0254521	8.47879	0.0280188	4.60043	-0.425406	0.764173	-0.0733406	Promoter (<=1kb)	6	12957359	13182578	225220	1	221692	ENST00000482982.1	25	ENSG00000112137	PHACTR1
423	ID:chr19:43765199:43766503	chr19	43765199	43766503	1305	*	278.66	0.861572	0.0284221	0.682422	0.334118	0.796792	0.0381904	0.151932	0.91566	0.0460303	0.264057	0.602541	0.174893	ID:chr19:43765199:43766503:up	chr19	43765199	43766503	1305	*	294.605	0.992327	0.0150717	0.814248	-0.34484	0.805569	-0.0329337	0.589812	0.707253	0.151178	0.0995484	0.916183	0.044128	Promoter (2-3kb)	19	43766533	43768977	2445	2	3783	ENST00000600909.1	2474	ENSG00000104783	KCNN4
877	ID:chr9:33297233:33297880	chr9	33297233	33297880	648	*	206.161	-0.813101	0.0285403	-0.65249	-0.386593	0.751087	-0.0474362	-0.957226	0.303835	-0.359334	-0.151271	0.883722	-0.0598258	ID:chr9:33297233:33297880:down	chr9	33297233	33297880	648	*	196.695	-1.01171	0.0283688	-0.791167	-0.168523	0.910217	-0.0204745	-1.35655	0.225171	-0.43725	-0.637514	0.476726	-0.17531	Intron (ENST00000379521.8/4799, intron 2 of 20)	9	33290545	33348723	58179	1	4799	ENST00000318524.6	6688	ENSG00000086102	NFX1
496	ID:chr2:68831819:68833315	chr2	68831819	68833315	1497	*	323.809	0.614603	0.02864	0.514017	0.724389	0.543899	0.072805	0.702241	0.299309	0.346741	0.00776147	0.991221	0.00534678	ID:chr2:68831819:68833315:up	chr2	68831819	68833315	1497	*	347.061	0.749204	0.0228404	0.615272	0.776237	0.499856	0.0817287	0.512223	0.657346	0.176997	0.268209	0.63383	0.144196	Exon (ENST00000655763.1/ENST00000655763.1, exon 1 of 2)	2	68816702	68826833	10132	1	9938	ENST00000479844.1	15117	ENSG00000163219	ARHGAP25
4	ID:chr1:1063773:1064588	chr1	1063773	1064588	816	*	734.816	0.58575	0.0286737	0.491366	-0.481848	0.429475	-0.185432	0.538419	0.532141	0.220761	0.10394	0.833722	0.0759875	ID:chr1:1063773:1064588:up	chr1	1063773	1064588	816	*	720.975	0.508557	0.026555	0.431218	-0.335308	0.64249	-0.0873816	0.376681	0.798657	0.111773	0.0201789	0.975064	0.0134502	Promoter (<=1kb)	1	1064495	1066274	1780	1	100288175	ENST00000433695.1	0	ENSG00000217801	LOC100288175
100	ID:chr10:45373230:45375058	chr10	45373230	45375058	1829	*	827.885	-0.447415	0.0288065	-0.391103	-0.144919	0.847758	-0.045983	-0.645751	0.174975	-0.412443	-0.559939	0.0764331	-0.460548	ID:chr10:45373230:45375058:down	chr10	45373230	45375058	1829	*	831.013	-0.43699	0.040561	-0.369626	-0.360372	0.542578	-0.134246	-0.433706	0.528514	-0.220132	-0.480277	0.241713	-0.3193	Promoter (<=1kb)	10	45374176	45446119	71944	1	240	ENST00000542434.5	0	ENSG00000012779	ALOX5
239	ID:chr13:40485720:40486262	chr13	40485720	40486262	543	*	59.177	1.69982	0.0289128	1.17408	0.108123	0.971412	0.0053246	7.17505	0.0196624	4.38061	2.04339	0.229712	0.193712	ID:chr13:40485720:40486262:up	chr13	40485720	40486262	543	*	75.2413	2.13685	0.00297601	1.81603	-0.32713	0.903785	-0.012768	7.24853	0.0238664	4.5774	1.58893	0.542007	0.0572178	Intron (ENST00000615137.1/646982, intron 1 of 3)	13	40478766	40481072	2307	2	646982	ENST00000637124.1	-4648	ENSG00000215483	LINC00598
487	ID:chr2:39099517:39100728	chr2	39099517	39100728	1212	*	65.4583	1.23277	0.0290189	0.945475	-0.793997	0.792759	-0.0139403	0.516895	0.712987	0.136587	-0.295503	0.773123	-0.107187	ID:chr2:39099517:39100728:up	chr2	39099517	39100728	1212	*	73.8737	1.45503	0.0125074	1.20076	0.00819516	0.998357	0.000466373	1.28603	0.391854	0.304598	0.484484	0.614893	0.131569	Intron (ENST00000426016.5/6654, intron 2 of 23)	2	38985686	39120450	134765	2	6654	ENST00000395038.6	19722	ENSG00000115904	SOS1
470	ID:chr2:230347275:230347711	chr2	230347275	230347711	437	*	36.7822	2.36549	0.0290189	0.195277	0.730653	0.788766	0.0195365	6.85311	0.0569249	2.84361	-1.997	0.104642	-0.44721	ID:chr2:230347275:230347711:up	chr2	230347275	230347711	437	*	38.2733	2.26443	0.0356748	1.45123	-0.96367	0.78539	-0.015231	7.54807	0.0488293	3.51733	-0.815044	0.603451	-0.0904335	Intron (ENST00000444636.5/93349, intron 2 of 14)	2	230342070	230372744	30675	1	93349	ENST00000458341.1	5205	ENSG00000185404	SP140L
46	ID:chr1:235074283:235075958	chr1	235074283	235075958	1676	*	617.167	0.605412	0.0293938	0.504689	0.0779093	0.938157	0.020966	0.219007	0.809634	0.0955374	0.467722	0.0964383	0.392906	ID:chr1:235074283:235075958:up	chr1	235074283	235075958	1676	*	655.842	0.755837	0.00299008	0.668937	-0.0795871	0.942359	-0.0190238	0.156501	0.912088	0.0578283	0.561396	0.0902681	0.437828	Distal Intergenic	1	235112025	235119899	7875	2	9804	ENST00000467767.5	43941	ENSG00000173726	TOMM20
630	ID:chr4:153115360:153116447	chr4	153115360	153116447	1088	*	157.169	0.917134	0.0293938	0.723821	-0.153808	0.939986	-0.0124196	2.09204	0.00662671	1.69033	0.430034	0.467212	0.247438	ID:chr4:153115360:153116447:up	chr4	153115360	153116447	1088	*	167.988	1.07063	0.0215349	0.85637	-0.55745	0.75824	-0.0291664	2.54767	0.00260065	2.29019	-0.533933	0.53217	-0.161907	Distal Intergenic	4	153152342	153157172	4831	1	23321	ENST00000491446.1	-35895	ENSG00000109654	TRIM2
346	ID:chr17:40107644:40108464	chr17	40107644	40108464	821	*	297.814	-0.640253	0.0296852	-0.530324	-0.13745	0.927955	-0.0174496	-0.78267	0.29188	-0.357965	-0.516311	0.294213	-0.339841	ID:chr17:40107644:40108464:down	chr17	40107644	40108464	821	*	298.834	-0.616065	0.0407829	-0.497753	0.0259538	0.992568	0.00360342	-0.47032	0.637629	-0.184872	0.114322	0.903125	0.0488574	Distal Intergenic	17	40092793	40100589	7797	2	9572	ENST00000246672.4	-7055	ENSG00000126368	NR1D1
141	ID:chr11:32088268:32088463	chr11	32088268	32088463	196	*	17.0418	2.88446	0.0298773	1.73488	-0.00793624	0.998976	5.76683e-06	0.859483	0.822682	0.101914	0.19893	0.938792	0.0222184	ID:chr11:32088268:32088463:up	chr11	32088268	32088463	196	*	19.8225	2.97023	0.04413	0.0865374	-0.119029	0.99366	5.14239e-05	1.75754	0.702071	0.176643	0.506505	0.870743	0.027993	Promoter (2-3kb)	11	32090904	32105755	14852	1	5954	ENST00000054950.3	-2441	ENSG00000049449	RCN1
486	ID:chr2:37005194:37005676	chr2	37005194	37005676	483	*	55.8003	1.72359	0.0299366	1.2055	-2.38137	0.660906	-0.0125171	5.14743	0.0368423	3.11297	1.36316	0.144505	0.591222	ID:chr2:37005194:37005676:up	chr2	37005194	37005676	483	*	63.2196	1.85955	0.0194097	1.43787	1.33862	0.757751	0.00730892	5.53169	0.0384146	3.34217	1.38011	0.221314	0.210977	Exon (ENST00000233099.6/54497, exon 30 of 36)	2	37008168	37013995	5828	2	54497	ENST00000471051.1	8319	ENSG00000008869	HEATR5B
37	ID:chr1:219188167:219189687	chr1	219188167	219189687	1521	*	140.421	1.02834	0.0300456	0.79033	-0.128093	0.938923	-0.0140169	-0.406983	0.706619	-0.141861	0.592253	0.526654	0.208854	ID:chr1:219188167:219189687:up	chr1	219188167	219189687	1521	*	141.35	1.04856	0.0304925	0.818913	-0.273341	0.853662	-0.0264233	0.0213895	0.993486	0.00591772	0.808588	0.405664	0.184205	Intron (ENST00000460522.5/127018, intron 2 of 3)	1	219198543	219212865	14323	1	127018	ENST00000475724.1	-8856	ENSG00000143353	LYPLAL1
380	ID:chr17:82494368:82494931	chr17	82494368	82494931	564	*	358.07	0.658039	0.0303187	0.540766	0.454011	0.658436	0.0675147	0.23007	0.810047	0.0956831	0.351908	0.432029	0.244125	ID:chr17:82494368:82494931:up	chr17	82494368	82494931	564	*	384.069	0.821639	0.00435869	0.720381	0.688967	0.494984	0.0973941	0.871398	0.347535	0.3275	0.450228	0.449241	0.216533	Distal Intergenic	17	82484808	82488259	3452	1	26502	ENST00000578820.1	9560	ENSG00000141562	NARF
676	ID:chr5:156218556:156219536	chr5	156218556	156219536	981	*	23.5323	2.45647	0.0304269	1.44455	3.94725	0.279235	0.0189874	6.54117	0.0896415	2.12941	-0.788279	0.603581	-0.132699	ID:chr5:156218556:156219536:up	chr5	156218556	156219536	981	*	29.9022	2.57286	0.047508	0.0892582	2.12059	0.763764	0.00183509	8.19192	0.0410988	3.90251	-0.0929185	0.975273	-0.00681668	Intron (ENST00000517913.5/6444, intron 3 of 9)	5	156326746	156767788	441043	1	6444	ENST00000435422.7	-107210	ENSG00000170624	SGCD
160	ID:chr11:67403733:67404207	chr11	67403733	67404207	475	*	538.59	-0.553446	0.0306147	-0.465526	0.391677	0.734967	0.0491212	-0.29654	0.672539	-0.150596	0.0234383	0.979246	0.0129522	ID:chr11:67403733:67404207:down	chr11	67403733	67404207	475	*	537.841	-0.554154	0.0171859	-0.474761	0.45252	0.630019	0.0751929	-0.266965	0.789867	-0.113854	-0.615089	0.317568	-0.290611	Promoter (<=1kb)	11	67403915	67410089	6175	1	374403	ENST00000526387.5	0	ENSG00000175463	TBC1D10C
157	ID:chr11:65424954:65426607	chr11	65424954	65426607	1654	*	734.934	0.49064	0.0308122	0.421224	0.207391	0.780078	0.0609315	0.820871	0.104376	0.515267	0.0490234	0.92705	0.0363525	ID:chr11:65424954:65426607:up	chr11	65424954	65426607	1654	*	745.9	0.540028	0.00780552	0.476414	0.222714	0.760614	0.0636773	0.747356	0.159758	0.441976	-0.107221	0.878185	-0.0583883	Promoter (<=1kb)	11	65423960	65424118	159	1	283131	ENST00000613347.1	994	ENSG00000245532	NEAT1
255	ID:chr14:24274025:24274427	chr14	24274025	24274427	403	*	156.15	1.14102	0.0308791	0.847477	0.649402	0.601804	0.0638971	-0.850133	0.539918	-0.216999	0.218069	0.808385	0.0969078	ID:chr14:24274025:24274427:up	chr14	24274025	24274427	403	*	168.793	1.34347	0.0284373	0.986903	-1.01693	0.49097	-0.067011	-0.600814	0.757179	-0.125447	-0.321694	0.764453	-0.0869921	Promoter (2-3kb)	14	24265538	24271739	6202	2	5875	ENST00000216840.10	-2286	ENSG00000100949	RABGGTA
722	ID:chr6:15248251:15249352	chr6	15248251	15249352	1102	*	1103.32	-0.439641	0.0311143	-0.383128	-0.649982	0.213537	-0.417988	-0.508031	0.271565	-0.327928	-0.0921507	0.794872	-0.0762565	ID:chr6:15248251:15249352:down	chr6	15248251	15249352	1102	*	1084.29	-0.51815	0.00471625	-0.463189	-0.207687	0.687501	-0.0901391	-0.385056	0.561225	-0.201879	-0.207338	0.66071	-0.128961	Promoter (<=1kb)	6	15247815	15248634	820	2	100506681	ENST00000441978.1	0	ENSG00000235488	JARID2-AS1
3	ID:chr1:10209917:10211171	chr1	10209917	10211171	1255	*	951.762	-0.448215	0.031129	-0.389027	-0.0942873	0.917751	-0.0262197	-0.776222	0.0351361	-0.582441	0.0519333	0.902934	0.0420256	ID:chr1:10209917:10211171:down	chr1	10209917	10211171	1255	*	969.044	-0.398279	0.0401455	-0.338965	-0.119727	0.905472	-0.0267969	-0.242884	0.713417	-0.132154	0.227672	0.402612	0.179802	Promoter (<=1kb)	1	10210805	10308597	97793	1	23095	ENST00000377093.8	0	ENSG00000054523	KIF1B
10	ID:chr1:120087996:120088573	chr1	120087996	120088573	578	*	127.616	0.878521	0.0311707	0.695674	0.457367	0.842922	0.0199539	1.29828	0.117012	0.601869	0.607974	0.504709	0.219935	ID:chr1:120087996:120088573:up	chr1	120087996	120088573	578	*	135.344	1.009	0.0215349	0.815538	0.69019	0.714588	0.0328115	1.20499	0.235077	0.418269	0.84792	0.391295	0.185533	Intron (ENST00000652264.1/4853, intron 1 of 3)	1	119997288	120100688	103401	2	4853	ENST00000652264.1	12115	ENSG00000134250	NOTCH2
272	ID:chr14:92844203:92844630	chr14	92844203	92844630	428	*	47.0026	2.26463	0.0314974	0.202233	2.87307	0.538785	0.00641163	-1.91143	0.397696	-0.370704	-0.160439	0.945453	-0.0208318	ID:chr14:92844203:92844630:up	chr14	92844203	92844630	428	*	67.0472	2.81803	0.00201216	2.31831	3.03651	0.447979	0.0120839	0.286032	0.951093	0.0325558	-0.390273	0.893565	-0.0251862	Distal Intergenic	14	92833126	92839796	6671	1	9950	ENST00000554700.1	11077	ENSG00000066455	GOLGA5
896	ID:chrX:148609848:148610544	chrX	148609848	148610544	697	*	75.6703	1.2064	0.0314974	0.912305	1.11562	0.615336	0.0355935	0.369847	0.832627	0.0825682	1.41064	0.267945	0.268721	ID:chrX:148609848:148610544:up	chrX	148609848	148610544	697	*	89.2906	1.59106	0.00426651	1.36382	1.52448	0.390636	0.0625973	0.564886	0.784772	0.112243	1.5819	0.254291	0.148945	Intron (ENST00000370460.7/2334, intron 1 of 20)	23	148719091	148991402	272312	1	2334	ENST00000671877.1	-108547	ENSG00000155966	AFF2
399	ID:chr18:62869519:62869939	chr18	62869519	62869939	421	*	39.7688	2.00724	0.0315058	1.27465	1.12903	0.707372	0.0208034	7.04074	0.0386167	3.45816	3.05024	0.105383	0.189419	ID:chr18:62869519:62869939:up	chr18	62869519	62869939	421	*	47.1931	2.14694	0.0464537	0.139259	0.806218	0.826857	0.0122928	6.13305	0.110937	1.92627	1.48845	0.76726	0.0223754	Intron (ENST00000262719.10/23239, intron 4 of 16)	18	62903150	62958726	55577	1	23239	ENST00000591386.1	-33211	ENSG00000081913	PHLPP1
890	ID:chr9:94347014:94347189	chr9	94347014	94347189	176	*	28.8375	2.60123	0.0316674	0.182471	-0.983028	0.843131	-0.00881344	8.14262	0.0191684	4.54899	-0.998609	0.522766	-0.147047	ID:chr9:94347014:94347189:up	chr9	94347014	94347189	176	*	28.7157	2.65763	0.0325575	0.120154	-0.050443	0.996459	-0.000463066	7.67735	0.0551584	3.31121	-1.68044	0.317923	-0.110544	Intron (ENST00000454869.2/100132077, intron 2 of 2)	9	94332459	94363013	30555	1	100132077	ENST00000454869.2	14555		LOC100132077
431	ID:chr19:6661626:6662208	chr19	6661626	6662208	583	*	72.7012	1.68792	0.0317799	1.07506	0.709844	0.785452	0.0163774	1.95328	0.321063	0.441114	-1.22746	0.281492	-0.294285	ID:chr19:6661626:6662208:up	chr19	6661626	6662208	583	*	70.3262	1.60708	0.0467786	1.04005	1.08099	0.579533	0.0382095	1.25746	0.648205	0.17566	0.292383	0.87326	0.0430818	3' UTR	19	6661253	6670117	8865	2	8740	ENST00000245912.7	7909	ENSG00000125735	TNFSF14
529	ID:chr21:25234856:25235651	chr21	25234856	25235651	796	*	55.5055	1.47885	0.0319574	1.06634	-0.572145	0.87079	-0.0104621	0.619075	0.741261	0.123394	-0.857348	0.580154	-0.135729	ID:chr21:25234856:25235651:up	chr21	25234856	25235651	796	*	61.1265	1.6703	0.0199414	1.30284	-0.265284	0.936414	-0.00822336	1.03145	0.656938	0.168075	-1.95174	0.168391	-0.160456	Intron (ENST00000409758.1/ENST00000409758.1, intron 1 of 3)	21	25385402	25399363	13962	2	54072	ENST00000664370.1	163712	ENSG00000185433	LINC00158
14	ID:chr1:154955160:154956485	chr1	154955160	154956485	1326	*	503.459	-0.565341	0.0319733	-0.474453	-0.0121953	0.991029	-0.00306866	0.11533	0.876234	0.0614355	-0.279196	0.409642	-0.218846	ID:chr1:154955160:154956485:down	chr1	154955160	154956485	1326	*	500.141	-0.553584	0.0300326	-0.457927	-0.157456	0.869093	-0.0357861	-0.368843	0.666586	-0.167739	-0.207657	0.773053	-0.0955933	Promoter (<=1kb)	1	154944076	154956121	12046	2	57326	ENST00000368465.5	0	ENSG00000163346	PBXIP1
547	ID:chr22:18103946:18104741	chr22	18103946	18104741	796	*	54.8651	1.67517	0.0328354	1.1626	0.222253	0.931656	0.0113107	0.0407971	0.989704	0.00611166	0.487777	0.71188	0.116622	ID:chr22:18103946:18104741:up	chr22	18103946	18104741	796	*	73.7511	2.19861	0.00652985	1.77617	-0.26061	0.927507	-0.00963609	0.919901	0.757691	0.121975	0.311329	0.885558	0.0345012	3' UTR	22	18110331	18124268	13938	1	51807	ENST00000426208.5	-5590	ENSG00000183785	TUBA8
797	ID:chr7:5423869:5424404	chr7	5423869	5424404	536	*	136.239	-0.909491	0.0333386	-0.709777	0.790261	0.560129	0.0662254	-1.10654	0.294197	-0.374996	-0.835063	0.237598	-0.429753	ID:chr7:5423869:5424404:down	chr7	5423869	5424404	536	*	138.588	-0.937541	0.0362162	-0.729401	0.65388	0.655364	0.0485155	-0.413014	0.849116	-0.0846881	-0.274479	0.840015	-0.0602272	Promoter (<=1kb)	7	5306800	5423546	116747	2	84629	ENST00000430969.5	-323	ENSG00000182095	TNRC18
204	ID:chr12:24947977:24949460	chr12	24947977	24949460	1484	*	259.163	0.888038	0.0333781	0.685345	1.30935	0.375099	0.0784093	-0.571674	0.505304	-0.234367	0.320905	0.732149	0.127164	ID:chr12:24947977:24949460:up	chr12	24947977	24949460	1484	*	256.65	0.852637	0.0423783	0.651498	1.26741	0.389007	0.0728512	-0.190256	0.916259	-0.0553967	-0.104018	0.95309	-0.0217229	Promoter (<=1kb)	12	24810024	24949101	139078	2	586	ENST00000261192.12	0	ENSG00000060982	BCAT1
412	ID:chr19:18169678:18169946	chr19	18169678	18169946	269	*	315.349	-0.684576	0.0333886	-0.556733	0.399948	0.738923	0.0492962	-1.48028	0.0135559	-1.01783	0.520474	0.303313	0.337838	ID:chr19:18169678:18169946:down	chr19	18169678	18169946	269	*	297.642	-0.944675	0.00732556	-0.803639	0.0262593	0.993624	0.0031689	-1.78532	0.0274191	-1.06941	-0.0560342	0.96671	-0.0179256	Promoter (1-2kb)	19	18168498	18169152	655	1	5296	ENST00000459743.2	1180	ENSG00000105647	PIK3R2
441	ID:chr2:127064639:127065193	chr2	127064639	127065193	555	*	205.475	1.04409	0.0333886	0.776683	-0.584314	0.816045	-0.0184025	-0.264111	0.879894	-0.0609957	0.262179	0.665014	0.155851	ID:chr2:127064639:127065193:up	chr2	127064639	127065193	555	*	201.357	0.962011	0.0348646	0.739244	0.188081	0.945088	0.00838894	0.30027	0.916367	0.0511508	-0.265543	0.764817	-0.0941126	Promoter (<=1kb)	2	127050382	127064928	14547	2	274	ENST00000466111.5	0	ENSG00000136717	BIN1
610	ID:chr3:50242723:50243509	chr3	50242723	50243509	787	*	301.836	-0.758852	0.0333886	-0.603804	0.35508	0.806171	0.0328287	-0.553657	0.578932	-0.199065	-0.149734	0.865577	-0.0698546	ID:chr3:50242723:50243509:down	chr3	50242723	50243509	787	*	309.432	-0.699109	0.0477447	-0.552248	0.111426	0.951649	0.0116236	-0.042646	0.986278	-0.0120768	-0.0716093	0.955441	-0.023875	Intron (ENST00000422163.5/2771, intron 1 of 8)	3	50246894	50258697	11804	1	2771	ENST00000451956.1	-3385	ENSG00000114353	GNAI2
197	ID:chr12:13100686:13101953	chr12	13100686	13101953	1268	*	1062.99	-0.50798	0.0335056	-0.43358	-0.037275	0.968335	-0.0118637	0.374728	0.402292	0.246013	-0.114533	0.779933	-0.0892379	ID:chr12:13100686:13101953:down	chr12	13100686	13101953	1268	*	1050.05	-0.53098	0.00620875	-0.471319	-0.242345	0.686602	-0.0867506	-0.142984	0.862727	-0.0733014	-0.459665	0.203421	-0.328183	Promoter (1-2kb)	12	13087245	13103642	16398	2	83445	ENST00000545401.5	1689	ENSG00000111305	GSG1
135	ID:chr11:118790115:118793072	chr11	118790115	118793072	2958	*	1679.88	-0.34245	0.0338438	-0.307139	-0.0663229	0.932142	-0.0242793	-0.519163	0.0775664	-0.420406	-0.138489	0.617189	-0.119134	ID:chr11:118790115:118793072:down	chr11	118790115	118793072	2958	*	1680.88	-0.341716	0.0406675	-0.296078	-0.011068	0.994038	-0.00369333	-0.560457	0.121256	-0.411936	-0.0727524	0.850954	-0.056665	Promoter (<=1kb)	11	118747763	118791164	43402	2	1656	ENST00000534980.7	0	ENSG00000110367	DDX6
50	ID:chr1:244944894:244945721	chr1	244944894	244945721	828	*	94.2436	1.12967	0.0339195	0.853069	-2.7086	0.464518	-0.0160377	0.971376	0.579989	0.199389	0.921126	0.214651	0.46319	ID:chr1:244944894:244945721:up	chr1	244944894	244945721	828	*	108.056	1.40731	0.00905351	1.17036	-0.113286	0.984443	-0.00189334	0.760318	0.767462	0.11725	0.249309	0.907976	0.0311739	Distal Intergenic	1	244969705	245091789	122085	1	84288	ENST00000391837.7	-23984	ENSG00000203666	EFCAB2
162	ID:chr11:69166188:69167132	chr11	69166188	69167132	945	*	127.418	1.01323	0.0339285	0.772208	-0.00588985	0.997446	-6.45666e-05	0.508668	0.712207	0.137163	-0.447106	0.496501	-0.233293	ID:chr11:69166188:69167132:up	chr11	69166188	69167132	945	*	140.429	1.20651	0.0208488	0.957204	-0.184228	0.917291	-0.0152258	0.683627	0.714675	0.144157	0.253992	0.772547	0.0927547	Intron (ENST00000562772.1/338694, intron 2 of 2)	11	69147228	69171564	24337	2	338694	ENST00000562772.1	4432	ENSG00000261070	LOC338694
854	ID:chr9:110148436:110149233	chr9	110148436	110149233	798	*	99.5247	1.2937	0.0341886	0.933282	1.00844	0.706284	0.0203289	4.35603	0.00161617	3.98926	-0.0226714	0.995478	-0.000690667	ID:chr9:110148436:110149233:up	chr9	110148436	110149233	798	*	112.026	1.4892	0.0388057	1.04456	1.26675	0.565355	0.0359128	5.27537	0.000342835	4.94589	-0.724414	0.672186	-0.0751065	Promoter (<=1kb)	9	110148528	110168406	19879	1	445815	ENST00000485762.1	0	ENSG00000157654	PALM2AKAP2
497	ID:chr2:68857290:68858354	chr2	68857290	68858354	1065	*	104.476	1.20322	0.0342659	0.879391	-0.0221915	0.991289	-0.00184268	-0.518428	0.705054	-0.140371	-0.323693	0.684398	-0.149079	ID:chr2:68857290:68858354:up	chr2	68857290	68858354	1065	*	107.212	1.2747	0.031771	0.962499	0.0691311	0.974561	0.00763232	-0.0809587	0.977943	-0.017187	0.0467707	0.970217	0.0163863	Downstream (2-3kb)	2	68860909	68871397	10489	2	27302	ENST00000295379.2	13043	ENSG00000163217	BMP10
229	ID:chr12:96208684:96209170	chr12	96208684	96209170	487	*	181.152	-1.11176	0.0343271	-0.811422	0.774702	0.532654	0.0767094	0.590369	0.637811	0.170394	-0.609849	0.107257	-0.472846	ID:chr12:96208684:96209170:down	chr12	96208684	96209170	487	*	180.064	-1.03747	0.0241084	-0.822709	0.145116	0.949313	0.010195	0.174165	0.927534	0.0490198	-0.997099	0.168062	-0.476283	Intron (ENST00000228741.8/2004, intron 1 of 4)	12	96194614	96247211	52598	1	2004	ENST00000547860.1	14070	ENSG00000111145	ELK3
308	ID:chr16:27237123:27238360	chr16	27237123	27238360	1238	*	596.652	0.445315	0.0343271	0.385975	-0.269798	0.739267	-0.0652696	0.4559	0.337435	0.289126	0.371	0.333536	0.276673	ID:chr16:27237123:27238360:up	chr16	27237123	27238360	1238	*	661.127	0.67857	0.00160765	0.606512	0.00991796	0.996478	0.00222535	0.246152	0.789204	0.111978	0.387098	0.409884	0.229736	Intron (ENST00000361439.9/197370, intron 2 of 7)	16	27225172	27233078	7907	2	197370	ENST00000562039.1	-4045	ENSG00000169189	NSMCE1
565	ID:chr22:41822487:41823042	chr22	41822487	41823042	556	*	89.4217	1.14016	0.0343271	0.855193	3.73305	0.153784	0.0450463	1.26103	0.303027	0.378427	-1.08428	0.344502	-0.255319	ID:chr22:41822487:41823042:up	chr22	41822487	41823042	556	*	93.8309	1.23959	0.037052	0.931395	3.74754	0.127938	0.0452543	0.998538	0.561363	0.211156	0.382298	0.746445	0.0878998	Intron (ENST00000402061.7/79879, intron 3 of 3)	22	41833079	41907307	74229	1	6721	ENST00000612482.4	-10037	ENSG00000198911	SREBF2
583	ID:chr3:125107977:125108800	chr3	125107977	125108800	824	*	76.8237	1.77806	0.0345503	1.11762	0.984811	0.684644	0.0274124	-0.352258	0.896169	-0.0537832	0.263138	0.895019	0.0417144	ID:chr3:125107977:125108800:up	chr3	125107977	125108800	824	*	84.0755	1.92967	0.0333349	1.32709	0.869978	0.73826	0.0202019	1.04132	0.737581	0.132643	0.800255	0.701861	0.0608235	Promoter (<=1kb)	3	125088056	125107577	19522	2	84561	ENST00000461616.1	-400	ENSG00000221955	SLC12A8
284	ID:chr15:64151380:64153919	chr15	64151380	64153919	2540	*	1460.69	-0.346878	0.0351407	-0.31087	-0.331676	0.548313	-0.133926	-0.159915	0.699671	-0.109279	0.107542	0.683905	0.0947653	ID:chr15:64151380:64153919:down	chr15	64151380	64153919	2540	*	1429.24	-0.428443	0.0401481	-0.361458	-0.205614	0.68891	-0.0894025	0.0717579	0.936424	0.0377236	0.0196329	0.969104	0.0150938	Promoter (<=1kb)	15	64151715	64157481	5767	1	79856	ENST00000557789.5	0	ENSG00000157734	SNX22
210	ID:chr12:4215109:4216244	chr12	4215109	4216244	1136	*	293.323	0.61513	0.0358845	0.506747	1.25251	0.225468	0.173218	0.675048	0.286919	0.351093	0.0379814	0.957307	0.0242276	ID:chr12:4215109:4216244:up	chr12	4215109	4216244	1136	*	315.603	0.767658	0.00905351	0.659639	0.995183	0.36854	0.11424	0.916337	0.272675	0.375104	-0.201395	0.786031	-0.0914229	Distal Intergenic	12	4248794	4253818	5025	2	103752584	ENST00000646756.1	37574	ENSG00000255920	CCND2-AS1
[truncated: 67 more rows]
[truncated: 3 more columns]
